# Supplementary material for: A Peptide Vaccine Candidate Tailored to Individuals' Genetics Mimics the Multi-Targeted T Cell Immunity of COVID-19 Convalescent Subjects
Source: Front Genet. 2021 Jun 23;12:684152. doi: 10.3389/fgene.2021.684152 (PMC8261158; doi:10.3389/fgene.2021.684152)
Supplement: Supplementary file 2 [file Table_4.xlsx]

## Sheet: HLA freqs in 16k population
Supplementary Table S4. HLA (class I and II) allele frequencies in the large US cohort (n=16,000). Abbreviations of the ethnicities: AAFA: African American, AFA: African, API: Asian Pacific Islander, CARB: Black Caribbean, CAU: Caucasian, FILII: Filipino, HAWI: Hawaiian or other Pacific Islander, HIS: Hispanic, JAPI: Japanese, KORI: Korean, MENAFC: Middle Eastern or N. Coast of Africa, NAM: Nativ…
Class	HLA	Total	AAFA	AFA	API	CARB	CAU	FILII	HAWI	HIS	JAPI	KORI	MENAFC	NAM	NAMER	NCHI	SCSEAI	VIET
A	A*01:01	0.067346	0.0519481	0.0401648	0.0677695	0.0366357	0.15812	0.0128205	0.0508565	0.0709779	0.0103882	0.0262172	0.130297	0.0963725	0.16309	0.017288	0.108051	0.0373881
	A*01:02	0.00096256	0.00363636	0.00411946	0	0.00309598	0	0	0.000535332	0.00262881	0	0	0	0	0.00107296	0	0	0
	A*01:03	0.000497876	0	0.0015448	0.00106724	0	0	0	0	0.000525762	0	0	0.00423729	0	0	0	0	0.000526593
	A*01:16N	3.31917e-05	0	0	0	0	0	0.000534188	0	0	0	0	0	0	0	0	0	0
	A*01:XX	0.000398301	0.000519481	0	0	0	0.00106838	0	0	0	0	0	0.00158898	0.000541419	0.00160944	0	0.000529661	0.000526593
	A*02:01	0.138741	0.123636	0.11689	0.0741729	0.102683	0.241987	0.0689103	0.123662	0.216614	0.130672	0.163724	0.173729	0.223064	0.248391	0.111831	0.0603814	0.0437072
	A*02:02	0.0107873	0.0472727	0.0494336	0.000533618	0.0474716	0.00160256	0	0.00214133	0.00630915	0	0	0.00741525	0.00433135	0.00214592	0	0	0
	A*02:03	0.0151022	0.000519481	0	0.0357524	0.00103199	0	0.017094	0.00428266	0	0	0.00428036	0	0.00108284	0	0.0567261	0.0423729	0.0789889
	A*02:04	0.00019915	0	0	0	0.00103199	0	0	0	0.00157729	0	0	0	0	0.000536481	0	0	0
	A*02:05	0.00896176	0.0150649	0.0200824	0.0058698	0.0185759	0.0117521	0.00213675	0.00588865	0.0152471	0.000546747	0.00107009	0.0174788	0.010287	0.00912017	0.00162075	0.00635593	0.00105319
	A*02:06	0.0338555	0.00207792	0	0.0437567	0.00154799	0.00213675	0.0352564	0.0845824	0.042061	0.0978677	0.101124	0.00158898	0.0319437	0	0.0415991	0.0238347	0.0373881
	A*02:07	0.0185542	0.00103896	0	0.0304162	0	0	0.0138889	0.00749465	0	0.0278841	0.0267523	0	0	0	0.0864398	0.0291314	0.0758294
	A*02:08	0.000165959	0	0	0.000533618	0	0	0	0.000535332	0	0	0	0.00105932	0	0	0	0.000529661	0
	A*02:09	6.63834e-05	0	0	0	0	0	0	0	0	0	0	0	0.000541419	0	0	0.000529661	0
	A*02:10	0.000398301	0	0	0	0	0	0	0	0	0.000546747	0.00481541	0	0	0	0.0010805	0	0
	A*02:11	0.00567578	0	0	0.0277481	0.00154799	0	0.000534188	0.00588865	0	0	0	0.00211864	0.00920411	0	0	0.0423729	0.00157978
	A*02:110	3.31917e-05	0	0	0	0	0	0	0	0	0	0	0.000529661	0	0	0	0	0
	A*02:118	3.31917e-05	0	0	0	0	0.000534188	0	0	0	0	0	0	0	0	0	0	0
	A*02:12	0.000165959	0	0	0	0	0	0	0.00214133	0.000525762	0	0	0	0	0	0	0	0
	A*02:13	6.63834e-05	0	0	0	0	0	0	0	0	0	0	0	0.00108284	0	0	0	0
	A*02:137	3.31917e-05	0	0	0	0	0	0	0	0.000525762	0	0	0	0	0	0	0	0
	A*02:14	3.31917e-05	0	0	0	0.000515996	0	0	0	0	0	0	0	0	0	0	0	0
	A*02:149	3.31917e-05	0	0	0	0	0	0	0	0	0	0	0.000529661	0	0	0	0	0
	A*02:16	0.000298725	0	0	0.00106724	0	0	0	0.000535332	0	0	0	0.000529661	0	0	0	0.00264831	0
	A*02:17	0.000431492	0	0	0	0	0.00160256	0	0	0.000525762	0	0	0.00264831	0.00162426	0.000536481	0	0	0
	A*02:20	0.000165959	0.000519481	0	0	0.000515996	0	0	0	0.000525762	0	0	0	0	0.000536481	0	0.000529661	0
	A*02:251	3.31917e-05	0	0	0	0	0	0	0	0	0	0.000535045	0	0	0	0	0	0
	A*02:28	3.31917e-05	0	0	0	0	0	0	0	0	0	0	0	0	0	0.000540249	0	0
	A*02:29	3.31917e-05	0	0	0	0	0	0	0	0	0	0	0	0	0	0	0	0.000526593
	A*02:30	3.31917e-05	0	0	0	0	0.000534188	0	0	0	0	0	0	0	0	0	0	0
	A*02:32N	3.31917e-05	0	0	0	0.000515996	0	0	0	0	0	0	0	0	0	0	0	0
	A*02:60	0.000265534	0	0.00205973	0	0.00154799	0	0	0	0	0	0	0	0.000541419	0	0	0	0
	A*02:64	3.31917e-05	0	0	0	0	0	0	0	0	0	0	0	0	0	0	0.000529661	0
	A*02:85	9.95751e-05	0	0	0	0	0	0	0	0	0	0	0.00158898	0	0	0	0	0
	A*02:XX	0.00112852	0.00155844	0	0.000533618	0	0.00320513	0	0	0	0	0.00160514	0.00211864	0.00487277	0.00160944	0.00162075	0.000529661	0.000526593
	A*03:01	0.0596123	0.0742857	0.0803296	0.0330843	0.0660475	0.13141	0.0144231	0.0315846	0.0799159	0.0125752	0.0203317	0.095339	0.0952897	0.145923	0.0183684	0.0439619	0.00895208
	A*03:02	0.00331917	0	0.000514933	0.00533618	0	0.00320513	0.000534188	0.00321199	0.00210305	0.000546747	0.00214018	0.0201271	0.00162426	0.00214592	0.00270124	0.00741525	0.00157978
	A*03:08	6.63834e-05	0	0.000514933	0	0	0	0	0	0	0	0	0.000529661	0	0	0	0	0
	A*03:XX	0.000265534	0.000519481	0	0	0	0.000534188	0	0	0	0	0	0.000529661	0.000541419	0.00214592	0	0	0
	A*11:01	0.102529	0.00987013	0.015448	0.180363	0.0108359	0.0625	0.182158	0.117773	0.0478444	0.0940405	0.100589	0.0646186	0.0573904	0.0638412	0.237169	0.174788	0.229595
	A*11:02	0.00554302	0	0	0.0117396	0	0	0.0101496	0.00214133	0	0.00218699	0.00160514	0	0	0	0.0270124	0.00423729	0.0300158
	A*11:03	0.00019915	0	0	0.00160085	0	0	0	0	0	0	0	0	0.000541419	0	0	0.00105932	0
	A*11:04	0.000265534	0	0	0	0	0	0	0	0	0	0	0	0	0	0	0.000529661	0.00368615
	A*11:08	3.31917e-05	0	0	0	0	0	0	0	0.000525762	0	0	0	0	0	0	0	0
	A*11:XX	0.000331917	0	0	0	0	0.00213675	0.000534188	0	0	0	0	0.000529661	0	0	0.00162075	0.000529661	0
	A*23:01	0.0298062	0.112208	0.0973223	0.00373533	0.102683	0.0186966	0.00267094	0.012848	0.0262881	0.00218699	0	0.0360169	0.0238224	0.0214592	0.00432199	0.00423729	0.000526593
	A*23:02	6.63834e-05	0.000519481	0.000514933	0	0	0	0	0	0	0	0	0	0	0	0	0	0
	A*23:17	0.000464684	0.00311688	0.0015448	0	0.00206398	0	0	0	0.000525762	0	0	0	0	0	0	0	0
	A*23:XX	9.95751e-05	0.000519481	0	0	0	0	0	0	0	0	0	0	0.00108284	0	0	0	0
	A*24:02	0.131008	0.0202597	0.0175077	0.158485	0.0175439	0.0956197	0.216346	0.228051	0.118297	0.295243	0.211343	0.111758	0.13752	0.0777897	0.153971	0.132945	0.119537
	A*24:02L	3.31917e-05	0	0	0	0	0	0	0	0	0	0	0.000529661	0	0	0	0	0
	A*24:03	0.00421535	0	0.000514933	0.00693703	0	0.00213675	0.019765	0.00588865	0.00210305	0	0.00160514	0.0100636	0.00216567	0.00214592	0.0010805	0.00317797	0.0100053
	A*24:04	3.31917e-05	0	0	0	0	0	0	0	0	0	0	0	0	0	0.000540249	0	0
	A*24:07	0.0179235	0.00103896	0.000514933	0.0277481	0	0	0.142094	0.0508565	0.000525762	0.000546747	0	0.000529661	0.00162426	0	0.00648298	0.0185381	0.0373881
	A*24:08	9.95751e-05	0	0	0	0	0	0	0	0	0	0	0	0	0	0.00162075	0	0
	A*24:10	0.00156001	0	0	0.00160085	0.000515996	0	0.00747863	0	0	0	0	0	0.000541419	0	0.000540249	0.00317797	0.0110585
	A*24:14	3.31917e-05	0	0	0	0.000515996	0	0	0	0	0	0	0	0	0	0	0	0
	A*24:17	0.000730218	0	0	0.00160085	0	0	0	0	0	0	0	0	0.000541419	0	0	0.0095339	0
	A*24:20	0.00106213	0	0	0.000533618	0	0	0.000534188	0.000535332	0	0.00984144	0.00107009	0	0	0	0.00162075	0	0.00315956
	A*24:23	9.95751e-05	0	0.000514933	0	0	0	0	0	0	0	0	0	0.00108284	0	0	0	0
	A*24:25	6.63834e-05	0	0	0	0	0	0	0	0.000525762	0.000546747	0	0	0	0	0	0	0
	A*24:33	0.000365109	0	0	0.000533618	0	0	0.00480769	0	0	0	0	0	0	0	0	0.000529661	0
	A*24:46	3.31917e-05	0	0	0	0	0	0	0	0	0.000546747	0	0	0	0	0	0	0
	A*24:58	3.31917e-05	0	0	0	0	0.000534188	0	0	0	0	0	0	0	0	0	0	0
	A*24:95	3.31917e-05	0	0	0	0	0	0	0	0.000525762	0	0	0	0	0	0	0	0
	A*24:XX	0.000597451	0	0	0.000533618	0	0.00106838	0.000534188	0	0.000525762	0.00109349	0.00107009	0.00105932	0.000541419	0.00107296	0.00162075	0.000529661	0
	A*25:01	0.00677111	0.00727273	0.00102987	0	0.00257998	0.0245726	0.000534188	0.00588865	0.0120925	0.000546747	0	0.00847458	0.0151597	0.0305794	0	0	0
	A*25:XX	6.63834e-05	0	0	0	0	0.000534188	0	0	0	0	0	0	0.000541419	0	0	0	0
	A*26:01	0.0310343	0.0109091	0.0102987	0.0400213	0.0128999	0.0315171	0.0160256	0.0406852	0.0257624	0.0880262	0.0363831	0.0444915	0.0292366	0.02897	0.0221502	0.0381356	0.0242233
	A*26:02	0.00275491	0	0	0.000533618	0	0	0	0	0	0.0251504	0.0192616	0	0	0	0	0	0
	A*26:03	0.00225704	0	0	0.00320171	0	0	0	0	0	0.0262438	0.00749064	0	0	0	0	0	0
	A*26:05	3.31917e-05	0	0	0.000533618	0	0	0	0	0	0	0	0	0	0	0	0	0
	A*26:07	3.31917e-05	0	0	0	0	0	0	0	0	0	0.000535045	0	0	0	0	0	0
	A*26:08	0.000298725	0	0	0	0	0.00106838	0	0	0.000525762	0	0	0.000529661	0.000541419	0.00214592	0	0	0
	A*26:09	3.31917e-05	0	0	0.000533618	0	0	0	0	0	0	0	0	0	0	0	0	0
	A*26:12	0.000132767	0	0.00102987	0	0.000515996	0	0	0.000535332	0	0	0	0	0	0	0	0	0
	A*26:18	6.63834e-05	0	0	0	0	0	0	0	0	0	0.000535045	0	0	0	0.000540249	0	0
	A*26:XX	6.63834e-05	0	0	0	0	0	0	0	0	0.000546747	0	0	0	0	0	0.000529661	0
	A*29:01	0.0100903	0.00103896	0.00205973	0.018143	0.000515996	0.00747863	0	0.00107066	0.00368034	0.000546747	0.00749064	0.0137712	0.00162426	0.00482833	0.00864398	0.0169492	0.0731964
	A*29:02	0.017824	0.0342857	0.0365602	0.00106724	0.0314757	0.0416667	0.00267094	0.012848	0.0415352	0.00109349	0	0.0127119	0.0314023	0.0332618	0.00162075	0.00105932	0
	A*29:09	3.31917e-05	0	0	0	0.000515996	0	0	0	0	0	0	0	0	0	0	0	0
	A*29:10	6.63834e-05	0	0	0	0	0	0	0	0	0	0	0.00105932	0	0	0	0	0
	A*29:XX	6.63834e-05	0	0	0	0	0.000534188	0	0	0	0	0	0	0	0.000536481	0	0	0
	A*30:01	0.0270181	0.0675325	0.0782698	0.0197439	0.0732714	0.0101496	0.00480769	0.00535332	0.0194532	0.00382723	0.0321027	0.034428	0.0124526	0.0112661	0.0313344	0.0143008	0.00895208
	A*30:02	0.0180895	0.0618182	0.0684861	0.00266809	0.0815273	0.0090812	0.00160256	0.00642398	0.0162986	0	0	0.0127119	0.0140769	0.00643777	0	0.00264831	0
	A*30:04	0.00285449	0.0025974	0.0046344	0.00160085	0.00309598	0.00213675	0	0.001606	0.00315457	0	0.0101659	0.0095339	0.00324851	0.00375536	0	0	0
	A*30:07	6.63834e-05	0.000519481	0.000514933	0	0	0	0	0	0	0	0	0	0	0	0	0	0
	A*30:10	9.95751e-05	0	0	0	0	0.000534188	0	0	0.000525762	0	0	0.000529661	0	0	0	0	0
	A*30:16	3.31917e-05	0	0	0	0	0	0	0	0	0	0	0	0	0	0.000540249	0	0
	A*30:28	3.31917e-05	0.000519481	0	0	0	0	0	0	0	0	0	0	0	0	0	0	0
	A*30:XX	9.95751e-05	0.00103896	0	0	0.000515996	0	0	0	0	0	0	0	0	0	0	0	0
	A*31:01	0.0289432	0.0124675	0.00978373	0.0266809	0.0113519	0.0277778	0.00213675	0.012848	0.053102	0.0940405	0.0486891	0.0190678	0.0552247	0.0273605	0.0248514	0.0248941	0.0163244
	A*31:02	6.63834e-05	0	0	0	0	0	0	0.000535332	0.000525762	0	0	0	0	0	0	0	0
	A*31:04	6.63834e-05	0	0.000514933	0	0.000515996	0	0	0	0	0	0	0	0	0	0	0	0
	A*31:06	6.63834e-05	0	0	0	0	0	0	0	0	0	0	0.000529661	0	0	0	0.000529661	0
	A*31:09	6.63834e-05	0	0	0	0	0	0	0	0.00105152	0	0	0	0	0	0	0	0
	A*31:12	3.31917e-05	0	0	0	0	0	0	0	0	0	0	0	0	0	0	0.000529661	0
	A*31:15	3.31917e-05	0	0.000514933	0	0	0	0	0	0	0	0	0	0	0	0	0	0
	A*31:57	0.00215746	0.0025974	0.00102987	0.00426894	0	0	0.00160256	0.000535332	0	0.000546747	0.00321027	0	0.000541419	0	0.00540249	0.00582627	0.00895208
	A*31:XX	0.000132767	0	0	0	0	0	0	0	0	0	0	0	0.00108284	0.000536481	0	0	0.000526593
	A*32:01	0.0191848	0.0124675	0.015448	0.0192102	0.0123839	0.036859	0.00213675	0.0139186	0.0252366	0.00273373	0.00963082	0.0582627	0.0184082	0.0450644	0.00972447	0.0233051	0.00210637
	A*32:XX	0.000165959	0	0	0	0	0.000534188	0	0	0.000525762	0	0	0.000529661	0	0.000536481	0.000540249	0	0
	A*33:01	0.00859665	0.0187013	0.0211123	0.000533618	0.0190918	0.0112179	0.00106838	0.00267666	0.0215563	0.00109349	0.000535045	0.0217161	0.00541419	0.00697425	0.00162075	0.00211864	0.000526593
	A*33:03	0.0551646	0.0514286	0.0473738	0.088047	0.0619195	0.00160256	0.042735	0.0299786	0.00788644	0.0667031	0.151418	0.0137712	0.0178668	0.0026824	0.102647	0.0831568	0.113744
	A*33:05	9.95751e-05	0	0	0	0	0	0	0	0	0	0	0	0	0.00160944	0	0	0
	A*33:XX	0.000165959	0.000519481	0	0	0.000515996	0	0	0	0	0	0.000535045	0	0	0	0.0010805	0	0
	A*34:01	0.0171933	0.000519481	0	0.0122732	0	0	0.158654	0.0926124	0	0	0	0	0	0	0.00270124	0.00582627	0.00421274
	A*34:02	0.00796601	0.0425974	0.0370752	0	0.0340557	0.00160256	0	0.00107066	0.00210305	0	0	0.00158898	0.00216567	0.00214592	0	0	0
	A*34:05	0.000398301	0	0	0	0	0	0.00534188	0.000535332	0	0	0	0	0	0	0	0.000529661	0
	A*34:XX	6.63834e-05	0.000519481	0	0	0	0	0.000534188	0	0	0	0	0	0	0	0	0	0
	A*36:01	0.00667153	0.0218182	0.0355304	0	0.0412797	0	0	0.000535332	0.00210305	0	0	0	0.00216567	0	0	0	0.000526593
	A*66:01	0.00444769	0.0135065	0.0169928	0	0.0118679	0.0042735	0.000534188	0.001606	0.00578339	0	0	0.00688559	0.00433135	0.0026824	0.000540249	0.000529661	0.000526593
	A*66:02	0.00179235	0.00935065	0.00875386	0	0.00825593	0	0	0	0	0	0	0	0.00162426	0	0	0	0
	A*66:03	0.000398301	0.00311688	0.00257467	0	0.000515996	0	0	0	0	0	0	0	0	0	0	0	0
	A*66:XX	3.31917e-05	0	0	0	0	0	0	0	0	0	0	0	0.000541419	0	0	0	0
	A*68:01	0.0268189	0.0322078	0.0355304	0.0352188	0.0340557	0.0336538	0.00320513	0.0139186	0.064143	0.000546747	0.00214018	0.028072	0.0487277	0.0348712	0.00594273	0.0492585	0.00579252
	A*68:02	0.0157661	0.0581818	0.0545829	0.000533618	0.0639835	0.00747863	0.00267094	0.00963597	0.0231335	0.000546747	0	0.0121822	0.00812128	0.00536481	0	0	0.00105319
	A*68:03	0.0015932	0	0	0	0	0.000534188	0.000534188	0.00107066	0.0189274	0	0	0	0.00378993	0.000536481	0	0	0
	A*68:05	0.000232342	0	0	0	0	0	0	0.000535332	0.00157729	0	0	0	0.00108284	0	0.000540249	0	0
	A*68:06	3.31917e-05	0	0	0	0	0.000534188	0	0	0	0	0	0	0	0	0	0	0
	A*68:12	3.31917e-05	0	0	0	0	0	0	0	0.000525762	0	0	0	0	0	0	0	0
	A*68:15	3.31917e-05	0	0	0	0.000515996	0	0	0	0	0	0	0	0	0	0	0	0
	A*68:17	3.31917e-05	0	0	0	0	0	0	0	0	0	0	0	0.000541419	0	0	0	0
	A*68:37	3.31917e-05	0	0	0	0	0.000534188	0	0	0	0	0	0	0	0	0	0	0
	A*68:38	3.31917e-05	0	0	0	0	0	0	0	0	0	0	0.000529661	0	0	0	0	0
	A*68:75	3.31917e-05	0	0.000514933	0	0	0	0	0	0	0	0	0	0	0	0	0	0
	A*68:99	3.31917e-05	0	0	0	0	0	0	0	0	0	0	0	0	0	0	0.000529661	0
	A*68:XX	6.63834e-05	0	0	0	0	0.000534188	0	0	0	0	0	0.000529661	0	0	0	0	0
	A*69:01	0.00142724	0	0	0.00106724	0.000515996	0.00320513	0	0.00107066	0.00525762	0	0	0.00582627	0.00270709	0.00107296	0.00162075	0.000529661	0
	A*74:01	0.0126129	0.0545455	0.053553	0.000533618	0.0670795	0	0	0.000535332	0.00368034	0.000546747	0	0.00211864	0.00487277	0	0	0.00423729	0.00526593
	A*74:02	0.000165959	0	0	0.000533618	0	0	0	0.000535332	0	0	0	0	0	0	0.000540249	0.000529661	0.000526593
	A*74:03	0.000165959	0.000519481	0	0	0	0	0	0	0.000525762	0	0	0	0.000541419	0.00107296	0	0	0
	A*74:05	3.31917e-05	0	0	0	0	0	0	0	0	0	0	0	0	0	0	0.000529661	0
	A*74:06	3.31917e-05	0	0	0	0	0	0	0	0	0	0	0	0	0.000536481	0	0	0
	A*74:11	3.31917e-05	0	0	0	0	0	0	0	0	0	0	0	0.000541419	0	0	0	0
	A*80:01	0.00169278	0.00727273	0.00669413	0	0.00825593	0	0	0	0.00157729	0	0	0.00105932	0.00162426	0	0	0	0
B	B*07:02	0.0514959	0.0638517	0.0654062	0.0222452	0.0616333	0.113918	0.00927835	0.0301612	0.0487805	0.0598555	0.0377358	0.0479629	0.0824689	0.127715	0.00881286	0.0296412	0.0143663
	B*07:04	9.66152e-05	0	0	0	0	0.00154639	0	0	0	0	0	0	0	0	0	0	0
	B*07:05	0.0130753	0.00669413	0.00459888	0.0269012	0.00821777	0.00412371	0.0221649	0.00468019	0.00813008	0.00103199	0.00662927	0.00773595	0.00311203	0.00258532	0.00777605	0.0228809	0.0718317
	B*07:06	0.00103056	0.0015448	0.00153296	0.00310398	0.000513611	0	0.00463918	0.00208008	0.00050813	0	0	0	0.000518672	0	0	0.00104004	0.00102617
	B*07:07	3.22051e-05	0	0	0	0	0	0	0	0	0	0	0	0	0.000517063	0	0	0
	B*07:09	0.000161025	0.000514933	0.00102197	0	0	0.000515464	0	0.000520021	0	0	0	0	0	0	0	0	0
	B*07:10	3.22051e-05	0	0	0	0	0	0	0	0	0	0	0.00051573	0	0	0	0	0
	B*07:14	3.22051e-05	0	0	0	0	0	0	0	0.00050813	0	0	0	0	0	0	0	0
	B*07:18	3.22051e-05	0	0	0	0	0	0	0	0	0	0	0	0.000518672	0	0	0	0
	B*07:20	3.22051e-05	0	0	0	0	0	0	0	0.00050813	0	0	0	0	0	0	0	0
	B*07:31	3.22051e-05	0.000514933	0	0	0	0	0	0	0	0	0	0	0	0	0	0	0
	B*07:XX	0.000322051	0.00102987	0	0	0	0	0	0	0	0.000515996	0	0	0.00103734	0.00206825	0	0.000520021	0
	B*08:01	0.0357798	0.0375901	0.0342361	0.0196586	0.0292758	0.106186	0.00773196	0.0234009	0.0411585	0.00619195	0.00713921	0.0469314	0.0684647	0.102896	0.00829445	0.0291212	0.00461775
	B*08:12	3.22051e-05	0.000514933	0	0	0	0	0	0	0	0	0	0	0	0	0	0	0
	B*08:77	3.22051e-05	0	0	0.000517331	0	0	0	0	0	0	0	0	0	0	0	0	0
	B*08:XX	0.00012882	0	0	0	0	0.00103093	0	0	0	0	0	0	0.00103734	0	0	0	0
	B*13:01	0.0158127	0.00102987	0.000510986	0.0408691	0	0.00103093	0.0298969	0.0166407	0.00050813	0.0103199	0.0188679	0.00257865	0.00155602	0.000517063	0.0585796	0.0306812	0.0400205
	B*13:02	0.0143313	0.00566426	0.00613183	0.0206932	0.0102722	0.0201031	0.00360825	0.00416017	0.0132114	0.00361197	0.0311066	0.0237236	0.0155602	0.0191313	0.0311042	0.0161206	0.00513084
	B*13:03	3.22051e-05	0	0.000510986	0	0	0	0	0	0	0	0	0	0	0	0	0	0
	B*13:12	3.22051e-05	0	0	0	0	0	0.000515464	0	0	0	0	0	0	0	0	0	0
	B*13:XX	9.66152e-05	0	0	0	0	0	0	0	0	0	0.000509944	0	0	0	0.00103681	0	0
	B*14:01	0.00492738	0.00875386	0.00459888	0.00103466	0.00924499	0.0103093	0.000515464	0.00312012	0.00813008	0.000515996	0.0107088	0.00412584	0.00881743	0.00879007	0	0	0
	B*14:02	0.0157161	0.0226571	0.0270823	0.00103466	0.0241397	0.0293814	0.00154639	0.0140406	0.0426829	0.00103199	0	0.0386797	0.0207469	0.0237849	0.00259202	0.00156006	0
	B*14:03	0.000483076	0.00205973	0.00255493	0	0.00308166	0	0	0	0	0	0	0	0	0	0	0	0
	B*14:05	3.22051e-05	0	0	0	0.000513611	0	0	0	0	0	0	0	0	0	0	0	0
	B*14:XX	6.44102e-05	0	0	0	0	0.000515464	0	0	0	0	0	0.00051573	0	0	0	0	0
	B*15:01	0.0343306	0.0159629	0.00919775	0.0253492	0.0046225	0.0613402	0.0139175	0.0234009	0.0330285	0.0789474	0.0749618	0.0216606	0.0508299	0.0599793	0.0487299	0.0150806	0.012314
	B*15:02	0.0209977	0	0.000510986	0.0444904	0.00154083	0	0.0402062	0.00832033	0.00050813	0	0.00254972	0	0.00259336	0	0.0627268	0.0473219	0.125705
	B*15:03	0.0135583	0.0674562	0.0618293	0.000517331	0.0616333	0.00154639	0	0.00364015	0.00762195	0.00103199	0	0.0051573	0.00466805	0.000517063	0.000518403	0	0
	B*15:04	0.00012882	0.000514933	0	0.000517331	0.000513611	0	0	0	0	0	0.000509944	0	0	0	0	0	0
	B*15:05	0.000579691	0	0	0.00258665	0	0	0	0	0	0	0	0.00051573	0.000518672	0	0.00103681	0.00364015	0.00102617
	B*15:06	0.001256	0	0	0.00103466	0	0	0.00360825	0.0150806	0	0	0	0	0	0	0	0.000520021	0
	B*15:07	0.00177128	0.000514933	0.000510986	0.00103466	0	0.000515464	0	0	0	0.00464396	0.0112188	0	0.00726141	0.00103413	0.00103681	0	0.000513084
	B*15:08	0.000708512	0	0.000510986	0.00258665	0	0.000515464	0	0	0.00050813	0	0	0.00154719	0.00155602	0.000517063	0	0.00364015	0
	B*15:09	0.000354256	0	0	0	0	0.00154639	0	0	0.00203252	0	0	0.00154719	0.000518672	0	0	0	0
	B*15:10	0.00750378	0.0324408	0.03628	0	0.0374936	0.000515464	0.000515464	0	0.00304878	0.00103199	0	0.00154719	0.00466805	0.000517063	0.000518403	0.000520021	0.000513084
	B*15:102	3.22051e-05	0	0	0	0	0	0	0	0	0.000515996	0	0	0	0	0	0	0
	B*15:11	0.00305948	0.000514933	0	0.00310398	0	0	0.00154639	0	0	0.00928793	0.0188679	0	0	0	0.0103681	0.0026001	0.00256542
	B*15:113	3.22051e-05	0	0	0.000517331	0	0	0	0	0	0	0	0	0	0	0	0	0
	B*15:12	0.00186789	0	0	0.00362131	0	0	0.000515464	0	0	0	0	0	0	0	0.00259202	0.00312012	0.0200103
	B*15:13	0.00247979	0.00102987	0.000510986	0.00258665	0	0	0.028866	0.0026001	0	0	0	0	0	0	0	0.00156006	0.00256542
	B*15:15	0.000740717	0	0	0	0	0	0	0.000520021	0.0106707	0	0	0	0.000518672	0	0	0	0
	B*15:150	3.22051e-05	0	0	0	0	0	0	0	0.00050813	0	0	0	0	0	0	0	0
	B*15:156	3.22051e-05	0	0	0	0	0	0	0	0	0	0	0.00051573	0	0	0	0	0
	B*15:16	0.00470194	0.0169928	0.0229944	0	0.0246533	0.00103093	0.000515464	0.000520021	0.00406504	0	0	0	0.00363071	0.000517063	0	0	0
	B*15:17	0.00389681	0.0046344	0.00204394	0.00413864	0.00616333	0.00412371	0.00103093	0.00312012	0.00355691	0	0.000509944	0.0154719	0.00311203	0.0041365	0.00103681	0.00936037	0
	B*15:18	0.00470194	0.000514933	0.00102197	0.00724263	0.000513611	0.000515464	0.00103093	0.00156006	0.00203252	0.0211558	0.0158083	0.00257865	0.00103734	0.00206825	0.00673924	0.00728029	0.00410467
	B*15:20	0.000386461	0	0.000510986	0.000517331	0	0	0	0.000520021	0.00050813	0	0	0	0	0	0	0.00104004	0.0030785
	B*15:21	0.00483076	0	0	0.00413864	0	0	0.0376289	0.0306812	0	0	0	0	0	0	0.00103681	0.00312012	0.00102617
	B*15:220	9.66152e-05	0.000514933	0.000510986	0	0	0	0	0	0	0	0	0.00051573	0	0	0	0	0
	B*15:24	0.00012882	0	0	0	0	0.00103093	0	0	0	0	0	0.00051573	0	0.000517063	0	0	0
	B*15:25	0.00528163	0	0	0.00931195	0	0	0.00515464	0.000520021	0	0	0.00305966	0.00051573	0	0	0.00725765	0.0104004	0.0482299
	B*15:27	0.00112718	0	0	0.00155199	0	0	0.00154639	0	0	0.00206398	0.00356961	0	0	0	0.00829445	0.000520021	0.000513084
	B*15:29	0.000289846	0	0	0.00206932	0	0	0	0	0	0	0	0.00206292	0	0	0	0.000520021	0
	B*15:30	0.000418666	0	0	0	0	0	0	0.000520021	0.00558943	0	0.000509944	0	0	0	0	0	0
	B*15:31	0.00012882	0.00102987	0	0	0.00102722	0	0	0	0	0	0	0	0	0	0	0	0
	B*15:32	9.66152e-05	0	0	0.000517331	0	0	0	0	0	0	0	0	0	0	0	0.00104004	0
	B*15:33	3.22051e-05	0	0	0	0	0	0	0	0	0	0	0	0	0.000517063	0	0	0
	B*15:34	3.22051e-05	0	0	0	0	0	0	0	0	0	0	0	0	0.000517063	0	0	0
	B*15:35	0.00660204	0	0	0.0067253	0	0	0.0829897	0.0104004	0	0	0	0	0	0	0	0.00312012	0.00256542
	B*15:366	3.22051e-05	0	0	0	0	0	0.000515464	0	0	0	0	0	0	0	0	0	0
	B*15:367	3.22051e-05	0	0	0	0	0	0	0	0	0	0.000509944	0	0	0	0	0	0
	B*15:37	0.000161025	0.00102987	0.00102197	0	0.000513611	0	0	0	0	0	0	0	0	0	0	0	0
	B*15:38	0.00012882	0	0	0	0	0	0	0	0	0	0.00203978	0	0	0	0	0	0
	B*15:39	0.00019323	0	0	0	0	0	0	0	0.00254065	0	0	0.00051573	0	0	0	0	0
	B*15:44	3.22051e-05	0	0	0	0	0	0.000515464	0	0	0	0	0	0	0	0	0	0
	B*15:47	9.66152e-05	0.000514933	0.000510986	0	0.000513611	0	0	0	0	0	0	0	0	0	0	0	0
	B*15:52	3.22051e-05	0	0.000510986	0	0	0	0	0	0	0	0	0	0	0	0	0	0
	B*15:58	3.22051e-05	0	0	0	0	0	0	0	0	0	0	0	0	0	0.000518403	0	0
	B*15:68	3.22051e-05	0	0	0	0	0	0	0	0	0	0	0	0	0	0.000518403	0	0
	B*15:71	3.22051e-05	0	0	0	0	0	0	0	0	0	0	0.00051573	0	0	0	0	0
	B*15:75	6.44102e-05	0	0	0.000517331	0	0	0	0	0	0	0	0	0.000518672	0	0	0	0
	B*18:01	0.0264404	0.0355304	0.0270823	0.0191412	0.0349255	0.0479381	0.0237113	0.0202808	0.0345528	0	0	0.0670449	0.0337137	0.0418821	0.00155521	0.0265211	0.00923551
	B*18:02	0.00122379	0	0	0.00155199	0.000513611	0	0.00412371	0.00104004	0	0	0	0	0.000518672	0	0.00103681	0.00312012	0.00769625
	B*18:03	3.22051e-05	0	0	0	0	0	0	0	0	0	0	0.00051573	0	0	0	0	0
	B*18:05	6.44102e-05	0	0	0	0	0	0	0.000520021	0	0	0	0.00051573	0	0	0	0	0
	B*18:37	3.22051e-05	0	0	0	0	0	0	0	0	0	0	0.00051573	0	0	0	0	0
	B*18:XX	0.00019323	0	0	0	0	0.00103093	0	0	0	0	0	0.00154719	0.000518672	0	0	0	0
	B*27:02	0.00135261	0.000514933	0	0	0.000513611	0.00309278	0	0.00104004	0.00152439	0.000515996	0	0.00773595	0.00311203	0.00310238	0	0.000520021	0
	B*27:03	0.00132041	0.00257467	0.00306592	0	0.0046225	0.00206186	0	0	0	0	0.000509944	0.00361011	0.000518672	0.0041365	0	0	0
	B*27:04	0.00370358	0	0	0.0067253	0	0	0.00670103	0.00416017	0	0.00154799	0.00203978	0.00051573	0.00103734	0	0.0181441	0.00624025	0.012314
	B*27:05	0.013655	0.00823893	0.00715381	0.00775996	0.00410889	0.0273196	0.00154639	0.0109204	0.0172764	0.00206398	0.0219276	0.00979887	0.0477178	0.0387797	0.00725765	0.00572023	0.00102617
	B*27:06	0.00296287	0	0.000510986	0.00413864	0	0	0.0226804	0.0026001	0	0	0	0	0	0	0.00207361	0.00520021	0.0102617
	B*27:07	0.000837332	0	0	0.00362131	0	0.00154639	0	0	0.00101626	0	0	0.00257865	0.000518672	0	0.000518403	0.00364015	0
	B*27:08	3.22051e-05	0	0	0	0	0	0	0	0	0	0	0.00051573	0	0	0	0	0
	B*27:09	6.44102e-05	0	0	0	0	0.000515464	0	0	0	0	0	0.00051573	0	0	0	0	0
	B*27:10	3.22051e-05	0	0	0	0	0	0	0	0	0	0	0	0	0.000517063	0	0	0
	B*27:12	9.66152e-05	0	0	0	0.000513611	0	0	0	0	0	0	0	0	0.00103413	0	0	0
	B*27:17	3.22051e-05	0.000514933	0	0	0	0	0	0	0	0	0	0	0	0	0	0	0
	B*27:20	3.22051e-05	0	0	0	0	0	0	0	0	0	0.000509944	0	0	0	0	0	0
	B*27:24	3.22051e-05	0	0	0	0	0	0	0	0	0	0	0	0	0	0.000518403	0	0
	B*27:XX	0.00012882	0	0	0	0	0.000515464	0	0	0	0	0	0	0.00103734	0.000517063	0	0	0
	B*35:01	0.0530096	0.0664264	0.0705161	0.0491464	0.0677966	0.0618557	0.0206186	0.0265211	0.0594512	0.0923633	0.0515043	0.0691078	0.0850622	0.0486039	0.0233281	0.0426417	0.0128271
	B*35:02	0.00605456	0.00102987	0.00153296	0.00362131	0.00102722	0.0128866	0.00103093	0.0026001	0.0127033	0	0	0.0330067	0.00726141	0.0118925	0.00103681	0.00728029	0
	B*35:03	0.0138482	0.00102987	0.00102197	0.0300052	0.00359527	0.0185567	0.00876289	0.00468019	0.0182927	0.00103199	0.0045895	0.0304281	0.0176349	0.0180972	0.00570244	0.050962	0.00769625
	B*35:04	0.000418666	0	0	0	0.000513611	0	0	0.000520021	0.00457317	0	0	0	0.000518672	0.000517063	0	0	0
	B*35:05	0.0115294	0.00102987	0	0.0139679	0.00154083	0	0.0876289	0.0452418	0.00101626	0	0	0	0.00103734	0	0.00518403	0.00520021	0.0230888
	B*35:08	0.0025442	0.000514933	0	0.00155199	0.00154083	0.00876289	0	0.00156006	0.00711382	0.000515996	0	0.0113461	0.00155602	0.00310238	0	0.00312012	0
	B*35:10	6.44102e-05	0	0	0	0	0	0.000515464	0	0.00050813	0	0	0	0	0	0	0	0
	B*35:11	6.44102e-05	0	0.000510986	0	0	0	0	0	0	0	0	0	0.000518672	0	0	0	0
	B*35:12	0.00151364	0	0	0	0	0	0	0.00208008	0.0182927	0	0	0	0.00363071	0	0	0	0
	B*35:14	0.000322051	0	0	0	0	0	0	0.000520021	0.00406504	0	0	0.00051573	0	0	0	0	0
	B*35:16	0.000225436	0	0	0	0	0	0	0	0.00355691	0	0	0	0	0	0	0	0
	B*35:17	0.00144923	0	0	0.000517331	0.000513611	0	0	0	0.0188008	0	0	0	0.00311203	0	0	0	0
	B*35:19	6.44102e-05	0	0	0	0	0	0	0	0	0	0	0	0.00103734	0	0	0	0
	B*35:20	0.000161025	0	0	0	0	0	0	0.00104004	0.00101626	0	0	0	0.000518672	0	0	0	0
	B*35:202	3.22051e-05	0	0	0.000517331	0	0	0	0	0	0	0	0	0	0	0	0	0
	B*35:21	3.22051e-05	0	0	0	0	0	0	0	0.00050813	0	0	0	0	0	0	0	0
	B*35:28	3.22051e-05	0	0	0	0	0	0	0	0.00050813	0	0	0	0	0	0	0	0
	B*35:30	0.000289846	0	0	0.000517331	0	0	0.00309278	0	0.00050813	0	0	0	0.000518672	0	0	0	0
	B*35:41	3.22051e-05	0	0	0	0	0.000515464	0	0	0	0	0	0	0	0	0	0	0
	B*35:43	0.000547486	0	0	0	0	0	0	0.000520021	0.00558943	0	0	0	0.00259336	0	0	0	0
	B*35:47	3.22051e-05	0	0	0	0	0	0.000515464	0	0	0	0	0	0	0	0	0	0
	B*35:87	3.22051e-05	0	0	0	0.000513611	0	0	0	0	0	0	0	0	0	0	0	0
	B*35:93	3.22051e-05	0	0	0	0	0	0	0	0	0	0	0	0	0	0	0.000520021	0
	B*35:XX	0.000386461	0	0	0	0	0.00206186	0	0	0	0.000515996	0	0.00154719	0.000518672	0	0.00103681	0.000520021	0
	B*37:01	0.00985476	0.0046344	0.00459888	0.0175892	0.00205444	0.014433	0.00154639	0.00520021	0.00965447	0.00464396	0.0142784	0.0113461	0.0103734	0.0170631	0.00518403	0.0280811	0.00718317
	B*37:XX	9.66152e-05	0	0	0	0	0.000515464	0	0	0	0	0	0	0	0.00103413	0	0	0
	B*38:01	0.00914624	0.00257467	0.00102197	0.00465598	0.00359527	0.0262887	0.00412371	0.00468019	0.0198171	0.000515996	0.000509944	0.0330067	0.0155602	0.0186143	0.00673924	0.00208008	0.00256542
	B*38:02	0.0184857	0.000514933	0	0.0325918	0	0	0.117526	0.0161206	0	0.00309598	0.0107088	0	0.00155602	0	0.0404355	0.0145606	0.0590046
	B*38:06	3.22051e-05	0	0	0	0	0	0	0	0	0	0	0	0.000518672	0	0	0	0
	B*38:09	3.22051e-05	0	0	0	0	0.000515464	0	0	0	0	0	0	0	0	0	0	0
	B*38:XX	6.44102e-05	0	0	0	0	0.000515464	0	0	0	0	0	0	0	0	0.000518403	0	0
	B*39:01	0.0145245	0.007724	0.00255493	0.0139679	0.00359527	0.0118557	0.0118557	0.0358814	0.0172764	0.0283798	0.017848	0.0103146	0.0186722	0.0124095	0.024365	0.00884035	0.00718317
	B*39:02	0.000676307	0	0	0	0.000513611	0	0	0.00156006	0.00558943	0.00257998	0	0	0.000518672	0	0	0	0
	B*39:03	6.44102e-05	0	0	0	0	0	0	0	0.00050813	0	0	0	0.000518672	0	0	0	0
	B*39:04	0.00012882	0	0	0	0	0	0	0	0	0.00103199	0.00101989	0	0	0	0	0	0
	B*39:05	0.00267302	0	0	0.00206932	0.00102722	0.000515464	0	0.00416017	0.0238821	0	0.000509944	0	0.00363071	0.000517063	0.00207361	0	0.00410467
	B*39:06	0.00341374	0.00205973	0.00153296	0.000517331	0	0.00360825	0.000515464	0.00208008	0.023374	0	0	0.00206292	0.0134855	0.00517063	0	0	0
	B*39:08	0.000579691	0	0	0	0	0	0	0.00156006	0.0050813	0	0	0	0.00207469	0	0	0.000520021	0
	B*39:09	0.000933947	0	0	0.00103466	0	0	0.000515464	0	0.00050813	0	0	0	0.000518672	0	0.00155521	0.00572023	0.00513084
	B*39:10	0.00173907	0.00720906	0.0127747	0	0.00770416	0	0	0	0	0	0	0	0	0	0	0	0
	B*39:11	0.00012882	0	0	0	0	0	0	0	0.00203252	0	0	0	0	0	0	0	0
	B*39:13	3.22051e-05	0	0	0	0	0	0	0	0.00050813	0	0	0	0	0	0	0	0
	B*39:15	0.000515281	0	0	0.00103466	0	0	0.00257732	0	0	0	0	0	0	0	0.000518403	0.0026001	0.00153925
	B*39:20	6.44102e-05	0	0	0	0	0	0	0	0.00101626	0	0	0	0	0	0	0	0
	B*39:24	0.00019323	0	0	0	0.000513611	0.000515464	0	0	0	0	0	0.00206292	0	0	0	0	0
	B*39:31	6.44102e-05	0	0	0	0	0	0	0	0	0	0	0.00103146	0	0	0	0	0
	B*39:XX	6.44102e-05	0	0	0	0	0	0	0	0	0	0	0.00051573	0.000518672	0	0	0	0
	B*40:01	0.0514637	0.0118435	0.00664282	0.0693223	0.00924499	0.0453608	0.0943299	0.134165	0.0106707	0.0521156	0.036716	0.019082	0.0451245	0.0615305	0.133748	0.0426417	0.0533607
	B*40:02	0.0259573	0.00360453	0.00255493	0.0196586	0.00205444	0.014433	0.0597938	0.0556422	0.0569106	0.0753354	0.0356961	0.00825168	0.0342324	0.0144778	0.0202177	0.00676027	0.00564392
	B*40:03	0.000966152	0	0	0.000517331	0	0	0	0.00156006	0	0.00206398	0.00968893	0	0	0	0.00155521	0	0
	B*40:04	0.000225436	0.000514933	0	0.000517331	0.000513611	0	0	0	0.00152439	0	0	0	0	0	0	0.000520021	0
	B*40:05	0.000708512	0	0	0	0	0.000515464	0	0.00208008	0.00660569	0	0	0	0.00155602	0	0.000518403	0	0
	B*40:06	0.0162958	0	0.000510986	0.0475944	0.00154083	0.000515464	0.00618557	0.0098804	0.00152439	0.0479876	0.0423253	0.00309438	0.00985477	0	0.0171073	0.0592824	0.0138533
	B*40:07	3.22051e-05	0	0	0.000517331	0	0	0	0	0	0	0	0	0	0	0	0	0
	B*40:08	0.000450871	0	0	0	0	0	0	0.00156006	0.0050813	0	0	0	0.000518672	0	0	0	0
	B*40:10	0.00119159	0	0	0	0	0	0.0056701	0.0135205	0	0	0	0	0	0	0	0	0
	B*40:11	0.000161025	0	0	0	0.000513611	0	0	0.00104004	0.00101626	0	0	0	0	0	0	0	0
	B*40:12	0.00012882	0.000514933	0.00102197	0	0	0	0	0	0	0	0	0.00051573	0	0	0	0	0
	B*40:15	6.44102e-05	0.000514933	0.000510986	0	0	0	0	0	0	0	0	0	0	0	0	0	0
	B*40:155N	3.22051e-05	0	0	0	0	0	0	0	0	0	0.000509944	0	0	0	0	0	0
	B*40:16	9.66152e-05	0.000514933	0.000510986	0	0	0	0	0	0.00050813	0	0	0	0	0	0	0	0
	B*40:23	9.66152e-05	0	0	0.00103466	0	0	0	0	0	0	0	0	0	0	0	0.000520021	0
	B*40:26	3.22051e-05	0	0	0	0	0	0	0	0	0	0	0	0	0	0	0.000520021	0
	B*40:27	0.00019323	0	0	0	0	0	0	0.000520021	0.00203252	0	0	0	0	0	0	0.000520021	0
	B*40:40	6.44102e-05	0	0	0	0	0	0	0	0	0	0.000509944	0	0	0	0.000518403	0	0
	B*40:50	3.22051e-05	0	0	0	0	0	0	0	0	0	0	0	0	0	0	0.000520021	0
	B*41:01	0.00473415	0.00205973	0.00153296	0.00103466	0.00256805	0.00515464	0.00206186	0.00780031	0.0101626	0.000515996	0	0.0319752	0.00259336	0.0041365	0.000518403	0.00312012	0.000513084
	B*41:02	0.002512	0.0030896	0.00919775	0	0.0046225	0.00257732	0.000515464	0.00416017	0.00304878	0	0	0.00825168	0.00103734	0.00258532	0	0.00104004	0
	B*41:03	0.000161025	0.000514933	0.00102197	0	0.000513611	0	0	0	0.00050813	0	0	0	0	0	0	0	0
	B*41:07	3.22051e-05	0	0	0	0	0	0	0	0	0	0	0	0.000518672	0	0	0	0
	B*41:XX	3.22051e-05	0	0	0	0	0	0	0	0	0	0	0	0	0.000517063	0	0	0
	B*42:01	0.011143	0.0478888	0.0551865	0	0.0642013	0	0	0.00156006	0.00355691	0	0	0.00206292	0.00259336	0	0	0	0.000513084
	B*42:02	0.00177128	0.00875386	0.00766479	0	0.00770416	0.000515464	0.000515464	0	0.00203252	0	0	0	0.00103734	0	0	0	0
	B*42:XX	3.22051e-05	0.000514933	0	0	0	0	0	0	0	0	0	0	0	0	0	0	0
	B*44:02	0.0363917	0.0257467	0.0245273	0.0155199	0.0251669	0.0963918	0.00824742	0.024441	0.0533537	0.0257998	0.0397756	0.0484786	0.064834	0.0966908	0.00984966	0.0166407	0.00667009
	B*44:03	0.0343306	0.0319258	0.0316811	0.0393171	0.046225	0.0412371	0.00773196	0.0208008	0.0421748	0.0500516	0.0652728	0.0257865	0.034751	0.0377456	0.0129601	0.0405616	0.0205233
	B*44:04	0.000225436	0	0	0	0	0.00103093	0	0	0	0	0	0.00051573	0.000518672	0.00155119	0	0	0
	B*44:05	0.001256	0	0.000510986	0.000517331	0.000513611	0.0056701	0.000515464	0.00208008	0.00152439	0.000515996	0	0.00361011	0.00103734	0.00361944	0	0	0
	B*44:06	6.44102e-05	0	0	0	0	0	0	0	0	0	0	0.00103146	0	0	0	0	0
	B*44:07	6.44102e-05	0	0.000510986	0	0.000513611	0	0	0	0	0	0	0	0	0	0	0	0
	B*44:08	3.22051e-05	0	0	0	0	0.000515464	0	0	0	0	0	0	0	0	0	0	0
	B*44:10	0.000257641	0.00102987	0.00204394	0	0.00102722	0	0	0	0	0	0	0	0	0	0	0	0
	B*44:18	9.66152e-05	0	0.00102197	0	0.000513611	0	0	0	0	0	0	0	0	0	0	0	0
	B*44:23N	3.22051e-05	0	0	0	0	0	0	0	0	0	0	0	0.000518672	0	0	0	0
	B*44:27	3.22051e-05	0	0	0	0	0	0	0	0	0	0	0	0	0.000517063	0	0	0
	B*44:29	3.22051e-05	0	0	0	0	0	0	0	0	0	0	0.00051573	0	0	0	0	0
	B*44:XX	0.000450871	0	0	0	0	0.00154639	0	0	0	0	0.000509944	0.00206292	0.00103734	0.00103413	0.000518403	0	0.000513084
	B*45:01	0.0132363	0.0566426	0.0454778	0.000517331	0.0482794	0.00721649	0.000515464	0.00676027	0.0162602	0	0	0.00618876	0.0124481	0.00568769	0.00362882	0.00104004	0.000513084
	B*45:XX	3.22051e-05	0	0	0	0	0	0	0	0	0	0	0.00051573	0	0	0	0	0
	B*46:01	0.0271489	0.0015448	0	0.0501811	0.000513611	0.000515464	0.0201031	0.00728029	0	0.0366357	0.0443651	0	0.000518672	0	0.112494	0.0452418	0.115444
	B*46:XX	6.44102e-05	0	0	0	0	0	0	0	0	0	0	0	0	0	0.000518403	0.000520021	0
	B*47:01	0.00112718	0	0.000510986	0.000517331	0.00102722	0.00257732	0	0.000520021	0.00203252	0	0.00101989	0.00154719	0.00155602	0.00517063	0	0.00156006	0
	B*47:03	3.22051e-05	0	0	0	0.000513611	0	0	0	0	0	0	0	0	0	0	0	0
	B*48:01	0.0154584	0	0	0.0108639	0	0.000515464	0.0242268	0.0608424	0.0223577	0.0299278	0.0438552	0.00051573	0.0223029	0.00103413	0.0145153	0.00728029	0.00923551
	B*48:02	9.66152e-05	0	0	0	0.000513611	0	0	0.000520021	0	0	0	0	0.000518672	0	0	0	0
	B*48:03	0.000644102	0	0	0.00155199	0	0	0	0	0.00101626	0	0	0	0	0	0.00362882	0.000520021	0.00359159
	B*48:04	0.00012882	0	0	0.000517331	0	0	0	0	0	0	0	0	0	0	0	0.00156006	0
	B*48:07	3.22051e-05	0	0	0	0	0	0	0	0	0	0	0	0.000518672	0	0	0	0
	B*49:01	0.0139448	0.0334706	0.0321921	0.00413864	0.0205444	0.0195876	0.00257732	0.00312012	0.0248984	0.00103199	0	0.0428056	0.0171162	0.0175801	0.000518403	0.00312012	0
	B*49:21	0.000161025	0	0	0.000517331	0	0	0	0	0	0	0.000509944	0	0.00103734	0	0	0.000520021	0
	B*50:01	0.00924286	0.00875386	0.0112417	0.0103466	0.00719055	0.0139175	0.00103093	0.00676027	0.015752	0.00103199	0.000509944	0.0350696	0.0108921	0.0118925	0.00155521	0.0104004	0.00153925
	B*50:02	0.000418666	0	0	0	0.000513611	0.00103093	0	0.0026001	0.00203252	0	0	0.00051573	0	0	0	0	0
	B*51:01	0.0505942	0.0216272	0.0250383	0.0615623	0.0215716	0.05	0.0345361	0.0182007	0.0594512	0.0866873	0.09077	0.0825168	0.0591286	0.0486039	0.0497667	0.075923	0.0241149
	B*51:02	0.00409005	0	0.000510986	0.00465598	0	0	0.00979381	0.00208008	0.0050813	0.00309598	0.00713921	0	0.00570539	0	0.00933126	0.00208008	0.0159056
	B*51:04	3.22051e-05	0	0	0	0	0	0	0	0	0	0	0	0	0	0	0	0.000513084
	B*51:05	0.000322051	0	0	0	0	0.000515464	0	0	0.00101626	0	0	0.00309438	0	0	0	0	0.000513084
	B*51:06	0.00267302	0	0	0.00310398	0	0.000515464	0.0247423	0.00624025	0	0	0	0	0.000518672	0	0	0.00676027	0.00102617
	B*51:07	0.000515281	0	0	0.00103466	0	0	0	0	0.00101626	0.000515996	0	0.00206292	0.000518672	0.000517063	0.00155521	0.00104004	0
	B*51:08	0.000772922	0	0	0	0	0.00154639	0	0	0.00101626	0	0	0.00567303	0.00103734	0.00258532	0	0.000520021	0
	B*51:09	0.000161025	0.000514933	0	0	0.00102722	0	0	0	0.00050813	0	0	0.00051573	0	0	0	0	0
	B*51:13	3.22051e-05	0	0	0	0	0	0	0	0.00050813	0	0	0	0	0	0	0	0
	B*51:14	3.22051e-05	0	0	0	0	0	0	0	0.00050813	0	0	0	0	0	0	0	0
	B*51:19	3.22051e-05	0	0	0	0	0	0	0	0.00050813	0	0	0	0	0	0	0	0
	B*51:XX	0.00019323	0.000514933	0	0.000517331	0	0	0	0	0	0	0	0.00051573	0.00103734	0	0.000518403	0	0
	B*52:01	0.0244115	0.0175077	0.0143076	0.0398345	0.0154083	0.0118557	0.00515464	0.0109204	0.0188008	0.0913313	0.0234574	0.0345539	0.0145228	0.0103413	0.0176257	0.0577223	0.00769625
	B*52:04	0.000161025	0	0	0.000517331	0	0	0	0	0	0	0	0	0.000518672	0	0	0.00156006	0
	B*52:XX	3.22051e-05	0	0	0	0	0	0	0	0	0	0	0.00051573	0	0	0	0	0
	B*53:01	0.0278574	0.11895	0.1349	0.000517331	0.138675	0.00154639	0.000515464	0.00416017	0.0137195	0.000515996	0	0.013409	0.0114108	0.00465357	0	0.000520021	0.000513084
	B*53:XX	3.22051e-05	0	0	0	0	0.000515464	0	0	0	0	0	0	0	0	0	0	0
	B*54:01	0.015072	0	0	0.0165546	0	0	0.00463918	0.00156006	0	0.0753354	0.072412	0.00154719	0	0	0.0352514	0.00572023	0.0277065
	B*55:01	0.00853435	0.00360453	0.00153296	0.00982928	0.00308166	0.0195876	0.00206186	0.00728029	0.0127033	0.00103199	0.00152983	0.0232078	0.0150415	0.0206825	0.000518403	0.0114405	0.00359159
	B*55:02	0.00995137	0	0	0.0134506	0	0	0.00876289	0.0561622	0	0.0242518	0.0101989	0	0	0	0.0196993	0.00780031	0.0194972
	B*55:04	0.000386461	0	0	0.00103466	0	0	0.000515464	0	0	0.00154799	0.00152983	0	0	0	0	0	0.00153925
	B*55:12	3.22051e-05	0	0	0	0	0	0	0	0	0	0	0	0	0	0.000518403	0	0
	B*55:18	3.22051e-05	0	0	0	0	0	0	0.000520021	0	0	0	0	0	0	0	0	0
	B*56:01	0.00650543	0.00360453	0.00306592	0.00620797	0.000513611	0.00360825	0.00257732	0.024441	0.00304878	0.0144479	0.00509944	0.00206292	0.00311203	0.00879007	0.00414723	0.00936037	0.0102617
	B*56:02	0.00431548	0	0	0.00155199	0	0	0.00154639	0.0624025	0	0	0	0	0	0	0.00103681	0	0.0030785
	B*56:03	0.000547486	0	0	0.000517331	0	0	0.00206186	0	0	0.00206398	0	0	0	0	0.00259202	0.000520021	0.00102617
	B*56:04	0.00119159	0	0	0.00206932	0	0	0.00257732	0	0	0	0	0	0	0	0.00155521	0.00156006	0.0112878
	B*56:16	6.44102e-05	0	0	0	0	0	0	0	0	0	0	0	0.00103734	0	0	0	0
	B*56:23	9.66152e-05	0	0	0	0	0	0	0	0	0.000515996	0.00101989	0	0	0	0	0	0
	B*57:01	0.0178094	0.00669413	0.00664282	0.0315572	0.00256805	0.0309278	0.00206186	0.0156006	0.0167683	0.00154799	0.00560938	0.0263022	0.0223029	0.0392968	0.00518403	0.0447218	0.0277065
	B*57:02	0.000805127	0.00205973	0.00204394	0	0.00410889	0	0	0.000520021	0.00152439	0	0	0.00103146	0.000518672	0.00103413	0	0	0
	B*57:03	0.00737496	0.0329557	0.0337251	0	0.0359527	0	0.000515464	0.00312012	0.0050813	0	0	0.00309438	0.00207469	0.00103413	0	0	0
	B*57:04	0.000450871	0.00205973	0.0035769	0	0.00154083	0	0	0	0	0	0	0	0	0	0	0	0
	B*57:XX	0.000225436	0	0	0.000517331	0	0.00103093	0	0	0	0	0	0	0	0.00103413	0	0.000520021	0.000513084
	B*58:01	0.0355866	0.03862	0.037813	0.0481117	0.0364664	0.00824742	0.043299	0.0171607	0.00609756	0.00361197	0.0617032	0.0211449	0.0155602	0.00879007	0.0876102	0.0566823	0.0785018
	B*58:02	0.00785804	0.0360453	0.0444558	0	0.0349255	0	0	0.00104004	0.00203252	0	0	0.00051573	0.00518672	0.000517063	0	0	0.000513084
	B*58:XX	6.44102e-05	0	0	0	0	0	0	0	0	0	0	0	0.000518672	0	0.000518403	0	0
	B*59:01	0.00270523	0	0	0.00310398	0	0	0	0	0	0.0232198	0.0152983	0	0	0	0.00155521	0	0
	B*67:01	0.00164246	0	0.000510986	0.00206932	0	0	0.000515464	0	0	0.00670795	0.0101989	0	0	0	0.00570244	0.000520021	0
	B*73:01	0.000644102	0	0.00204394	0	0	0.000515464	0	0.000520021	0.00050813	0	0	0.00464157	0.000518672	0.000517063	0.000518403	0.000520021	0
	B*78:01	0.0019001	0.0123584	0.00919775	0	0.00616333	0	0	0.00156006	0.00050813	0	0	0.00051573	0	0	0	0	0
	B*78:04	3.22051e-05	0	0	0	0	0	0	0	0.00050813	0	0	0	0	0	0	0	0
	B*81:01	0.0044443	0.0221421	0.0204394	0	0.021058	0	0.000515464	0	0.00203252	0	0	0.00051573	0.00311203	0	0.000518403	0.000520021	0
	B*81:XX	3.22051e-05	0	0.000510986	0	0	0	0	0	0	0	0	0	0	0	0	0	0
	B*82:01	0.000515281	0.0030896	0.00306592	0	0.00205444	0	0	0	0	0	0	0	0	0	0	0	0
	B*82:02	0.00012882	0	0	0	0.00102722	0	0	0	0	0	0	0.00051573	0.000518672	0	0	0	0
C	C*01:02	0.0780972	0.013089	0.00839454	0.0935175	0.00681699	0.0292428	0.0434783	0.137088	0.0518403	0.167548	0.165792	0.028496	0.057611	0.0398532	0.165784	0.079129	0.163684
	C*01:03	0.00105492	0	0	0.0021254	0	0.000522193	0.000543478	0	0	0.00369979	0.00367261	0	0	0	0.00476695	0.00106213	0.000526316
	C*01:06	6.59326e-05	0	0	0	0	0	0	0	0	0	0.000524659	0	0	0	0.000529661	0	0
	C*01:08	3.29663e-05	0	0	0	0	0	0	0	0	0	0	0	0	0	0.000529661	0	0
	C*01:10	3.29663e-05	0	0	0	0	0	0	0	0.000518403	0	0	0	0	0	0	0	0
	C*01:XX	6.59326e-05	0	0	0	0	0	0	0.00053135	0	0	0	0	0.000528541	0	0	0	0
	C*02:02	0.0217578	0.0324607	0.0283316	0.00850159	0.0293655	0.0422977	0.00271739	0.0154091	0.0274754	0.00317125	0.00629591	0.0369393	0.0496829	0.0466702	0.00794492	0.00743494	0.00210526
	C*02:05	0.000296697	0	0.00314795	0	0.000524384	0	0	0	0	0	0	0.000527704	0	0.000524384	0	0	0
	C*02:06	6.59326e-05	0	0	0	0.000524384	0	0	0	0	0	0	0.000527704	0	0	0	0	0
	C*02:08	3.29663e-05	0	0	0.00053135	0	0	0	0	0	0	0	0	0	0	0	0	0
	C*02:10	0.0112415	0.0586387	0.0514166	0	0.051914	0.000522193	0	0.00265675	0.00673924	0.00105708	0	0.00211082	0.00369979	0	0	0	0
	C*02:14	6.59326e-05	0	0.00104932	0	0	0	0	0	0	0	0	0	0	0	0	0	0
	C*02:29	3.29663e-05	0	0	0	0	0	0.000543478	0	0	0	0	0	0	0	0	0	0
	C*02:XX	3.29663e-05	0	0.000524659	0	0	0	0	0	0	0	0	0	0	0	0	0	0
	C*03:02	0.0306916	0.0162304	0.0173137	0.0499469	0.0209754	0.00365535	0.0456522	0.0154091	0.00570244	0.00369979	0.0645331	0.00949868	0.0100423	0.000524384	0.0879237	0.0573553	0.0842105
	C*03:03	0.0444056	0.0109948	0.00944386	0.0435707	0.00996329	0.0590078	0.0282609	0.0249734	0.0399171	0.135835	0.110178	0.0269129	0.0375264	0.0545359	0.0487288	0.0244291	0.0457895
	C*03:04	0.0715369	0.0570681	0.0498426	0.0696068	0.0471945	0.0631854	0.0608696	0.108927	0.06169	0.107294	0.0912907	0.028496	0.0924947	0.0875721	0.10964	0.0398301	0.07
	C*03:05	0.00125272	0	0	0	0.000524384	0	0.000543478	0.0021254	0.0124417	0	0	0	0.00369979	0	0	0.000531067	0
	C*03:06	0.000857124	0	0	0	0	0.000522193	0	0.0010627	0.0103681	0	0	0	0.00105708	0.000524384	0	0	0
	C*03:140	3.29663e-05	0	0	0.00053135	0	0	0	0	0	0	0	0	0	0	0	0	0
	C*03:143	3.29663e-05	0	0	0	0	0	0	0	0.000518403	0	0	0	0	0	0	0	0
	C*03:17	9.88989e-05	0	0	0	0	0	0	0	0	0	0	0	0	0	0.00105932	0.000531067	0
	C*03:23	3.29663e-05	0	0	0	0	0	0	0	0	0.000528541	0	0	0	0	0	0	0
	C*03:36	0.000197798	0	0	0.00053135	0	0	0	0	0	0	0	0	0	0	0.00264831	0	0
	C*03:37	3.29663e-05	0	0	0	0	0	0.000543478	0	0	0	0	0	0	0	0	0	0
	C*03:43	3.29663e-05	0.00052356	0	0	0	0	0	0	0	0	0	0	0	0	0	0	0
	C*03:49	3.29663e-05	0	0	0	0	0	0	0	0	0	0.000524659	0	0	0	0	0	0
	C*03:85	3.29663e-05	0	0	0	0	0	0	0	0	0	0	0	0	0	0.000529661	0	0
	C*03:88	6.59326e-05	0	0	0.00053135	0	0	0	0	0	0	0	0	0.000528541	0	0	0	0
	C*03:XX	0.000197798	0	0	0	0	0	0	0	0.00103681	0	0	0	0	0.000524384	0.00105932	0	0.000526316
	C*04:01	0.120624	0.180628	0.193599	0.0919235	0.219192	0.117493	0.173913	0.133369	0.156039	0.0459831	0.0503673	0.153562	0.127907	0.0949135	0.0534958	0.101434	0.0357895
	C*04:03	0.0152634	0.00052356	0	0.0207226	0	0	0.0679348	0.0680128	0.00103681	0	0.00157398	0.000527704	0.00105708	0	0.0143008	0.023367	0.0478947
	C*04:04	0.00089009	0.00104712	0.00157398	0	0.00157315	0	0.00108696	0	0.000518403	0	0	0.000527704	0.00792812	0	0	0	0
	C*04:06	0.00112085	0	0	0.0021254	0	0	0.0108696	0.00053135	0	0	0	0	0	0	0.000529661	0.00212427	0.00210526
	C*04:07	0.00026373	0.00209424	0	0	0.00209754	0	0	0	0	0	0	0	0	0	0	0	0
	C*04:08	6.59326e-05	0	0	0	0.00104877	0	0	0	0	0	0	0	0	0	0	0	0
	C*04:09N	9.88989e-05	0	0	0	0	0	0	0	0.000518403	0	0	0	0.000528541	0.000524384	0	0	0
	C*04:10	6.59326e-05	0	0	0.0010627	0	0	0	0	0	0	0	0	0	0	0	0	0
	C*04:13	6.59326e-05	0	0.000524659	0	0.000524384	0	0	0	0	0	0	0	0	0	0	0	0
	C*04:19	3.29663e-05	0	0	0	0	0	0	0	0.000518403	0	0	0	0	0	0	0	0
	C*04:40	3.29663e-05	0.00052356	0	0	0	0	0	0	0	0	0	0	0	0	0	0	0
	C*04:82	0.000857124	0	0	0.0010627	0	0	0.00652174	0.00371945	0	0.00105708	0.00104932	0	0	0	0.000529661	0	0
	C*04:XX	9.88989e-05	0	0.000524659	0	0	0	0	0.00053135	0	0	0	0	0	0	0	0	0.000526316
	C*05:01	0.0297026	0.0277487	0.0152151	0.0053135	0.0262192	0.0908616	0.00434783	0.0159405	0.0518403	0.00845666	0.0209864	0.0416887	0.0586681	0.0865233	0.00582627	0.0100903	0.00315789
	C*05:07N	6.59326e-05	0	0.000524659	0	0.000524384	0	0	0	0	0	0	0	0	0	0	0	0
	C*05:08	3.29663e-05	0	0	0	0	0	0	0	0	0	0	0	0.000528541	0	0	0	0
	C*05:09	0.000131865	0	0	0	0	0	0	0.00159405	0.000518403	0	0	0	0	0	0	0	0
	C*05:14	3.29663e-05	0	0	0	0	0	0	0	0	0	0	0.000527704	0	0	0	0	0
	C*05:36	3.29663e-05	0	0	0	0	0.000522193	0	0	0	0	0	0	0	0	0	0	0
	C*05:XX	6.59326e-05	0	0	0	0	0	0	0	0.000518403	0	0	0	0	0.000524384	0	0	0
	C*06:02	0.0675809	0.0884817	0.0986359	0.0828905	0.0739381	0.0887728	0.00978261	0.0382572	0.0699844	0.0105708	0.0535152	0.0986807	0.0761099	0.0975354	0.0471398	0.102496	0.0421053
	C*06:04	6.59326e-05	0	0	0	0	0.000522193	0	0	0	0	0	0	0	0.000524384	0	0	0
	C*06:09	3.29663e-05	0	0.000524659	0	0	0	0	0	0	0	0	0	0	0	0	0	0
	C*06:27	3.29663e-05	0	0	0	0	0	0	0	0	0	0	0	0	0	0	0.000531067	0
	C*06:XX	6.59326e-05	0	0	0	0	0	0	0	0	0	0	0.000527704	0	0	0.000529661	0	0
	C*07:01	0.0768445	0.115183	0.117524	0.053135	0.100682	0.15248	0.0217391	0.0488842	0.0865734	0.00792812	0.0320042	0.134037	0.113108	0.146303	0.00900424	0.0621349	0.0247368
	C*07:02	0.124184	0.0675393	0.0624344	0.153029	0.0650236	0.127937	0.263043	0.124336	0.128046	0.122622	0.0881427	0.0733509	0.125264	0.14001	0.17214	0.131705	0.147895
	C*07:04	0.0119008	0.0078534	0.00629591	0.0154091	0.00839014	0.0167102	0.0179348	0.00850159	0.0114049	0.0121564	0.00944386	0.0110818	0.00687104	0.0146827	0.00741525	0.0201806	0.0163158
	C*07:05	9.88989e-05	0.00104712	0	0	0.000524384	0	0	0	0	0	0	0	0	0	0	0	0
	C*07:06	0.00171425	0.00052356	0.00104932	0.0053135	0.00157315	0	0.00163043	0.0021254	0.00103681	0	0.00577125	0.00105541	0.00158562	0.000524384	0.000529661	0.0031864	0.00157895
	C*07:07	3.29663e-05	0	0	0	0	0	0	0	0	0	0	0	0.000528541	0	0	0	0
	C*07:123	3.29663e-05	0	0.000524659	0	0	0	0	0	0	0	0	0	0	0	0	0	0
	C*07:141	6.59326e-05	0	0.000524659	0	0	0	0	0	0	0	0	0.000527704	0	0	0	0	0
	C*07:157	3.29663e-05	0	0	0	0	0	0.000543478	0	0	0	0	0	0	0	0	0	0
	C*07:16	3.29663e-05	0	0.000524659	0	0	0	0	0	0	0	0	0	0	0	0	0	0
	C*07:17	9.88989e-05	0	0	0	0	0	0	0.00053135	0.00103681	0	0	0	0	0	0	0	0
	C*07:18	0.00148348	0.00418848	0.00472193	0	0.00419507	0.00261097	0	0	0.00103681	0	0.000524659	0.00369393	0.00105708	0.00104877	0	0	0.000526316
	C*07:19	3.29663e-05	0	0	0	0	0	0	0	0	0	0	0.000527704	0	0	0	0	0
	C*07:22	3.29663e-05	0	0	0	0	0.000522193	0	0	0	0	0	0	0	0	0	0	0
	C*07:26	0.000230764	0	0	0.0010627	0	0	0	0	0	0	0	0	0	0	0	0.00265534	0
	C*07:27	3.29663e-05	0	0	0	0	0	0.000543478	0	0	0	0	0	0	0	0	0	0
	C*07:29	6.59326e-05	0	0	0.0010627	0	0	0	0	0	0	0	0	0	0	0	0	0
	C*07:35	3.29663e-05	0.00052356	0	0	0	0	0	0	0	0	0	0	0	0	0	0	0
	C*07:359	3.29663e-05	0	0	0	0	0	0.000543478	0	0	0	0	0	0	0	0	0	0
	C*07:56	3.29663e-05	0	0	0	0	0	0	0	0	0	0	0	0	0	0.000529661	0	0
	C*07:63	3.29663e-05	0	0	0.00053135	0	0	0	0	0	0	0	0	0	0	0	0	0
	C*07:66	6.59326e-05	0	0	0	0	0	0	0	0	0	0	0	0	0	0.000529661	0.000531067	0
	C*07:XX	0.000131865	0	0	0	0	0	0	0	0.00103681	0	0	0	0.000528541	0.000524384	0	0	0
	C*08:01	0.0497791	0.00157068	0.00104932	0.0738576	0.00104877	0	0.109239	0.0850159	0.0331778	0.077167	0.0786988	0	0.0227273	0.000524384	0.101695	0.0600106	0.154737
	C*08:02	0.0227468	0.0418848	0.043022	0.0021254	0.0429995	0.0402089	0.00217391	0.0170032	0.0502851	0.00158562	0.0110178	0.0443272	0.0290698	0.0319874	0.00264831	0.0015932	0
	C*08:03	0.00319773	0	0	0.0021254	0	0.000522193	0.00108696	0	0.00103681	0.0174419	0.0104932	0.000527704	0.00687104	0.000524384	0.00476695	0.0031864	0.00263158
	C*08:04	0.00191205	0.00890052	0.00734523	0	0.0120608	0	0	0	0.00103681	0	0	0.000527704	0.000528541	0	0	0	0
	C*08:06	0.000197798	0	0	0	0	0	0	0	0	0	0	0	0.00317125	0	0	0	0
	C*08:127N	3.29663e-05	0	0	0	0	0	0.000543478	0	0	0	0	0	0	0	0	0	0
	C*08:16	3.29663e-05	0	0	0	0	0	0	0	0	0.000528541	0	0	0	0	0	0	0
	C*08:22	0.000230764	0	0	0.0010627	0	0	0	0	0	0.000528541	0.00157398	0	0	0	0.000529661	0	0
	C*08:41	3.29663e-05	0	0	0	0	0	0	0	0	0	0	0	0	0	0.000529661	0	0
	C*08:XX	3.29663e-05	0	0	0	0	0	0	0	0	0	0	0	0	0.000524384	0	0	0
	C*12:02	0.026406	0.00104712	0.00314795	0.0499469	0.0031463	0.0140992	0.0141304	0.0127524	0.00881286	0.0951374	0.024659	0.0437995	0.0105708	0.0141584	0.0376059	0.0679766	0.0226316
	C*12:03	0.0292741	0.0204188	0.0178384	0.0260361	0.0162559	0.0574413	0.0108696	0.022848	0.0425091	0.00158562	0.00524659	0.0886544	0.0401691	0.0466702	0.0169492	0.039299	0.0147368
	C*12:04	0.00194501	0	0	0.0021254	0	0.000522193	0.0211957	0.00584485	0	0	0	0.000527704	0	0	0	0.0015932	0
	C*12:05	0.000164832	0	0	0.00053135	0	0.000522193	0	0	0	0	0	0.00105541	0	0	0	0.000531067	0
	C*12:09	0.000131865	0	0	0.00159405	0	0	0	0	0	0	0	0.000527704	0	0	0	0	0
	C*12:13	3.29663e-05	0	0	0	0	0.000522193	0	0	0	0	0	0	0	0	0	0	0
	C*12:143	3.29663e-05	0	0	0	0	0	0	0	0	0	0	0	0	0.000524384	0	0	0
	C*12:40	3.29663e-05	0	0	0	0	0	0	0	0	0	0	0	0	0	0	0.000531067	0
	C*12:XX	6.59326e-05	0	0	0.00053135	0	0	0.000543478	0	0	0	0	0	0	0	0	0	0
	C*14:02	0.0278895	0.0188482	0.0194124	0.0356004	0.024646	0.0104439	0.0141304	0.0042508	0.0139969	0.0776956	0.0792235	0.0189974	0.0169133	0.0125852	0.0413136	0.0361126	0.0221053
	C*14:03	0.00827454	0.00314136	0.000524659	0.00743889	0.00157315	0	0	0.00053135	0.00155521	0.0570825	0.0503673	0.00263852	0.00105708	0	0.00635593	0	0
	C*14:04	3.29663e-05	0	0	0	0	0	0	0	0	0	0	0	0	0.000524384	0	0	0
	C*14:05	3.29663e-05	0	0	0	0	0	0	0	0	0	0	0	0.000528541	0	0	0	0
	C*14:06	6.59326e-05	0	0	0	0	0	0	0	0.000518403	0	0	0	0.000528541	0	0	0	0
	C*15:02	0.0336256	0.0052356	0.00629591	0.0632306	0.00471945	0.0193211	0.0559783	0.0584485	0.0331778	0.038055	0.0257083	0.0390501	0.0338266	0.0235973	0.0317797	0.0770048	0.0247368
	C*15:04	0.00151645	0.00052356	0.000524659	0.00478215	0	0	0.000543478	0.00159405	0.00155521	0	0.000524659	0.00263852	0	0.00157315	0.000529661	0.00424854	0.00526316
	C*15:05	0.0109448	0.013089	0.0167891	0.0116897	0.0125852	0.00469974	0.000543478	0.00371945	0.00725765	0.000528541	0.00629591	0.0126649	0.00422833	0.00157315	0.00847458	0.0127456	0.0578947
	C*15:06	6.59326e-05	0	0	0	0	0	0	0	0.000518403	0	0	0.000527704	0	0	0	0	0
	C*15:07	3.29663e-05	0	0	0	0	0	0	0	0	0	0	0	0.000528541	0	0	0	0
	C*15:09	0.000329663	0	0	0	0	0.000522193	0	0	0.00466563	0	0	0	0	0	0	0	0
	C*15:10	3.29663e-05	0	0	0	0	0	0	0	0	0	0	0	0	0	0	0.000531067	0
	C*15:11	6.59326e-05	0	0	0	0	0.000522193	0	0	0	0	0	0	0	0	0	0.000531067	0
	C*15:13	6.59326e-05	0	0	0	0	0.000522193	0	0	0	0	0	0.000527704	0	0	0	0	0
	C*15:XX	9.88989e-05	0	0	0	0	0	0.000543478	0	0	0	0	0.000527704	0	0.000524384	0	0	0
	C*16:01	0.0313839	0.103141	0.0970619	0.0031881	0.0870477	0.0396867	0.00163043	0.0164718	0.0451011	0.000528541	0	0.0216359	0.0354123	0.0388044	0.00158898	0.00477961	0.00315789
	C*16:02	0.00365926	0	0.00104932	0.00956429	0.000524384	0.00417755	0	0.00053135	0.00570244	0	0	0.0126649	0.00475687	0.00209754	0.000529661	0.015401	0.00157895
	C*16:04	0.00128569	0.00052356	0	0	0	0.00104439	0.00108696	0.0010627	0.00103681	0	0	0.0131926	0.000528541	0.00104877	0.000529661	0.000531067	0
	C*16:07	3.29663e-05	0	0.000524659	0	0	0	0	0	0	0	0	0	0	0	0	0	0
	C*16:XX	3.29663e-05	0	0	0	0	0.000522193	0	0	0	0	0	0	0	0	0	0	0
	C*17:01	0.01856	0.0612565	0.0729276	0.00053135	0.0786576	0.00626632	0.00163043	0.00903294	0.0134785	0.000528541	0	0.0358839	0.00581395	0.00576822	0.000529661	0.00212427	0.00105263
	C*17:03	0.00128569	0.00104712	0.00367261	0	0.00262192	0.00104439	0.000543478	0.0042508	0.00155521	0	0	0.00316623	0.000528541	0.00157315	0	0.000531067	0
	C*18:01	0.00685699	0.0303665	0.0299056	0	0.0372313	0	0	0.0021254	0.00311042	0	0	0.00158311	0.00369979	0.00104877	0	0	0
	C*18:02	0.000560427	0.00209424	0.00472193	0	0.00157315	0	0	0	0	0	0	0.000527704	0	0	0	0	0
DRB1	DRB1*01:01	0.0363286	0.0226921	0.0220853	0.0241851	0.0206612	0.0894351	0.00714286	0.0183246	0.0475944	0.0555556	0.0628542	0.0364583	0.0527691	0.0796046	0.0134228	0.0209314	0.00535619
	DRB1*01:02	0.0151451	0.0355854	0.0472522	0.00105152	0.0377066	0.0115063	0.000549451	0.0104712	0.0336265	0	0	0.0317708	0.0130617	0.0130073	0.00206505	0.00156986	0.00107124
	DRB1*01:03	0.00398211	0.00567303	0.00205444	0	0.00154959	0.0109833	0	0.00418848	0.00827729	0	0	0.0046875	0.0109718	0.0145682	0	0.000523286	0
	DRB1*03:01	0.0649541	0.0711707	0.0667694	0.0562566	0.0619835	0.106172	0.0384615	0.0424084	0.0698396	0.00726895	0.0236991	0.0833333	0.0804598	0.114984	0.0769231	0.0769231	0.0615961
	DRB1*03:02	0.0137416	0.0582775	0.0636877	0	0.0795455	0	0	0.0026178	0.0067253	0	0	0.00208333	0.00365726	0	0	0	0.000535619
	DRB1*03:04	6.52805e-05	0	0	0	0	0.00104603	0	0	0	0	0	0	0	0	0	0	0
	DRB1*03:15	3.26403e-05	0	0	0	0	0	0	0	0.000517331	0	0	0	0	0	0	0	0
	DRB1*03:19	3.26403e-05	0	0.000513611	0	0	0	0	0	0	0	0	0	0	0	0	0	0
	DRB1*04:01	0.0252309	0.0216606	0.0133539	0.00630915	0.0072314	0.0915272	0.00494505	0.0151832	0.0248319	0.0140187	0.010304	0.0213542	0.0595611	0.0962539	0.00516262	0.00837258	0.00267809
	DRB1*04:02	0.00551621	0	0.000513611	0.00210305	0.0036157	0.0130753	0.0010989	0.0026178	0.0124159	0.00103842	0	0.0307292	0.00626959	0.00936524	0.00154879	0.003663	0
	DRB1*04:03	0.0251656	0.00103146	0.00308166	0.0488959	0.00413223	0.0130753	0.0346154	0.0549738	0.0212106	0.0285566	0.0370943	0.0328125	0.0177638	0.00832466	0.0273619	0.0408163	0.0305303
	DRB1*04:04	0.0175605	0.00722022	0.00667694	0.0120925	0.00774793	0.041318	0.0021978	0.0109948	0.0538024	0.00830737	0.0133952	0.0145833	0.03814	0.0395421	0.00877646	0.0141287	0.00107124
	DRB1*04:05	0.03956	0.0149562	0.0107858	0.0473186	0.0149793	0.00523013	0.0906593	0.0434555	0.0165546	0.128764	0.0891293	0.0197917	0.015674	0.00780437	0.0609189	0.0230246	0.0465988
	DRB1*04:06	0.00776838	0	0	0.00946372	0	0.00104603	0.00384615	0.00157068	0.00155199	0.0321911	0.0345183	0.00104167	0.00104493	0	0.0289107	0.00470958	0.00374933
	DRB1*04:07	0.0112609	0.00567303	0.00308166	0.00105152	0.00103306	0.0104603	0.00164835	0.0157068	0.0698396	0.00571132	0.00257599	0.00729167	0.03814	0.0130073	0.00154879	0.00104657	0.00160686
	DRB1*04:08	0.00107713	0	0	0.00105152	0.000516529	0.00523013	0	0.00052356	0.00103466	0	0.000515198	0.00260417	0.00208986	0.00260146	0.000516262	0.000523286	0
	DRB1*04:09	6.52805e-05	0	0	0	0	0	0	0.00052356	0	0	0	0.000520833	0	0	0	0	0
	DRB1*04:10	0.00310083	0	0	0.00210305	0	0	0.0010989	0.00471204	0.00206932	0.01973	0.010304	0	0.00261233	0	0.00361384	0.000523286	0.00267809
	DRB1*04:11	0.00133825	0	0	0	0.00154959	0	0	0.00157068	0.0124159	0	0	0	0.00522466	0.000520291	0	0	0
	DRB1*04:17	6.52805e-05	0	0	0	0	0	0	0	0.00103466	0	0	0	0	0	0	0	0
	DRB1*04:19	3.26403e-05	0	0	0	0	0	0	0	0.000517331	0	0	0	0	0	0	0	0
	DRB1*04:41	0.000163201	0	0	0	0	0	0.00164835	0.00104712	0	0	0	0	0	0	0	0	0
	DRB1*04:59	3.26403e-05	0	0	0	0	0	0	0	0	0	0	0	0	0	0.000516262	0	0
	DRB1*07:01	0.0863988	0.101599	0.102209	0.106204	0.0960744	0.128661	0.0483516	0.052356	0.0993275	0.00882658	0.0721278	0.108854	0.100313	0.113944	0.0604027	0.118263	0.0626674
	DRB1*07:03	9.79208e-05	0	0	0.00105152	0	0	0	0	0	0	0	0	0	0	0	0.000523286	0
	DRB1*08:01	0.00652805	0.00618876	0.00410889	0.00157729	0.00309917	0.0214435	0.00164835	0.00366492	0.0108639	0.00103842	0.0010304	0.00885417	0.0120167	0.0244537	0	0.00313972	0.00107124
	DRB1*08:02	0.0137416	0.00051573	0.00102722	0.00946372	0.000516529	0.00209205	0.00164835	0.00994764	0.0817382	0.0425753	0.0206079	0.00208333	0.0370951	0.00104058	0.00309757	0.00418629	0.00107124
	DRB1*08:03	0.0264386	0.00154719	0.000513611	0.0325973	0	0.00313808	0.0313187	0.0623037	0.00155199	0.0674974	0.0824317	0.00260417	0.00365726	0.00208117	0.0671141	0.0240712	0.0412426
	DRB1*08:04	0.0126644	0.0495101	0.0575244	0.000525762	0.0594008	0.00470711	0	0.00104712	0.00620797	0	0	0.00833333	0.00835946	0.00260146	0.000516262	0.00156986	0
	DRB1*08:06	0.00124033	0.00670449	0.0046225	0	0.00464876	0.000523013	0	0	0.00155199	0	0	0.000520833	0.000522466	0.000520291	0	0	0
	DRB1*08:09	0.000391683	0	0	0.00105152	0	0	0.0010989	0	0	0.00103842	0	0	0	0	0.00154879	0	0.00160686
	DRB1*08:10	3.26403e-05	0	0	0	0	0	0	0	0	0	0	0	0.000522466	0	0	0	0
	DRB1*08:11	0.000913928	0.00154719	0	0	0.000516529	0	0	0	0.000517331	0	0	0	0.0114943	0.000520291	0	0	0
	DRB1*08:18	0.000163201	0	0	0	0	0	0.0021978	0.00052356	0	0	0	0	0	0	0	0	0
	DRB1*08:40	6.52805e-05	0.00103146	0	0	0	0	0	0	0	0	0	0	0	0	0	0	0
	DRB1*09:01	0.0619186	0.0304281	0.0328711	0.0820189	0.0340909	0.0115063	0.0763736	0.118848	0.00931195	0.13811	0.0896445	0.00625	0.0297806	0.00832466	0.155911	0.0418629	0.128013
	DRB1*10:01	0.022685	0.0175348	0.027735	0.0373291	0.0237603	0.00784519	0.00769231	0.0157068	0.0139679	0.00519211	0.0180319	0.0229167	0.0161964	0.00988554	0.0149716	0.0518053	0.0733798
	DRB1*11:01	0.0610047	0.089737	0.0868002	0.0520505	0.0847107	0.0591004	0.0626374	0.0748691	0.0465598	0.0337487	0.0525502	0.09375	0.0386625	0.0546306	0.0640165	0.0617478	0.0187467
	DRB1*11:02	0.00864967	0.0386797	0.0364664	0.000525762	0.036157	0.00209205	0.000549451	0.00314136	0.0067253	0	0	0.00260417	0.00731452	0.00260146	0	0	0
	DRB1*11:03	0.0021869	0.00103146	0.00154083	0	0.00103306	0.0041841	0.0010989	0.00209424	0.00465598	0	0.0010304	0.00885417	0.0031348	0.00520291	0	0.00104657	0
	DRB1*11:04	0.0184091	0.00670449	0.00513611	0.00736067	0.00826446	0.040272	0.00274725	0.013089	0.0284532	0	0.000515198	0.110937	0.0167189	0.0327784	0.00206505	0.0167452	0.00214247
	DRB1*11:05	9.79208e-05	0	0	0	0	0	0.00164835	0	0	0	0	0	0	0	0	0	0
	DRB1*11:06	0.000816007	0	0	0.00262881	0	0	0.000549451	0	0	0.000519211	0.000515198	0	0.0015674	0	0.00154879	0.00156986	0.00428495
	DRB1*11:08	6.52805e-05	0	0	0	0	0.000523013	0	0	0	0	0.000515198	0	0	0	0	0	0
	DRB1*11:10	0.000228482	0.00051573	0.00154083	0	0.00103306	0	0	0	0	0	0	0	0	0.000520291	0	0	0
	DRB1*11:11	0.000228482	0	0	0.00105152	0	0.000523013	0.000549451	0	0	0	0	0	0	0.000520291	0	0.00104657	0
	DRB1*11:14	6.52805e-05	0	0	0	0	0	0	0.00052356	0	0	0	0	0.000522466	0	0	0	0
	DRB1*11:15	6.52805e-05	0	0	0	0	0	0	0	0	0	0	0.00104167	0	0	0	0	0
	DRB1*11:16	3.26403e-05	0	0	0	0	0	0	0	0	0	0	0.000520833	0	0	0	0	0
	DRB1*11:17	6.52805e-05	0	0	0	0.000516529	0	0	0	0	0	0	0	0.000522466	0	0	0	0
	DRB1*11:24	3.26403e-05	0	0	0	0	0	0	0	0	0	0	0.000520833	0	0	0	0	0
	DRB1*11:29	3.26403e-05	0	0	0	0	0	0	0.00052356	0	0	0	0	0	0	0	0	0
	DRB1*11:54	3.26403e-05	0	0	0	0	0	0	0	0	0	0	0	0	0	0.000516262	0	0
	DRB1*11:66	3.26403e-05	0	0	0.000525762	0	0	0	0	0	0	0	0	0	0	0	0	0
	DRB1*12:01	0.0245781	0.0355854	0.0344119	0.0162986	0.0366736	0.0141213	0.00659341	0.0502618	0.0118986	0.0430945	0.049459	0.0140625	0.0125392	0.0182102	0.0325245	0.00941915	0.00589181
	DRB1*12:02	0.0485361	0.00257865	0.00308166	0.0872766	0.00154959	0	0.148901	0.0664921	0.00206932	0.0124611	0.0340031	0.00104167	0.00574713	0	0.105318	0.0659341	0.252812
	DRB1*12:08	3.26403e-05	0	0	0	0	0	0	0	0	0	0	0	0	0	0.000516262	0	0
	DRB1*12:20	3.26403e-05	0	0	0	0	0	0	0	0	0	0	0	0	0	0.000516262	0	0
	DRB1*13:01	0.0370793	0.0608561	0.0575244	0.0236593	0.0604339	0.0533473	0.010989	0.0209424	0.0450078	0.0103842	0.0185471	0.0515625	0.0464995	0.0587929	0.00929272	0.0518053	0.011248
	DRB1*13:02	0.0425303	0.062919	0.0719055	0.0262881	0.0650826	0.0392259	0.00604396	0.0162304	0.0367305	0.0576324	0.0844925	0.0473958	0.0365726	0.05359	0.0180692	0.0303506	0.0241028
	DRB1*13:03	0.0108366	0.038164	0.0349255	0	0.0346074	0.0135983	0.0010989	0.0052356	0.0113813	0.000519211	0	0.0177083	0.00679206	0.00728408	0	0.000523286	0
	DRB1*13:04	0.00212162	0.0149562	0.00564972	0	0.0072314	0	0	0.00157068	0.00310398	0	0	0	0.00104493	0	0	0	0
	DRB1*13:05	0.00107713	0	0	0	0	0.00209205	0.00164835	0.00052356	0.00310398	0	0	0.00416667	0.00104493	0.00416233	0	0.000523286	0
	DRB1*13:06	3.26403e-05	0	0	0	0	0	0	0	0	0	0	0	0.000522466	0	0	0	0
	DRB1*13:07	9.79208e-05	0	0	0	0	0	0	0	0	0.00103842	0	0	0	0	0.000516262	0	0
	DRB1*13:12	0.00176257	0	0	0.00315457	0	0	0	0	0	0	0	0.000520833	0	0	0.00671141	0.003663	0.0144617
	DRB1*13:14	3.26403e-05	0	0	0	0	0	0	0	0	0	0	0.000520833	0	0	0	0	0
	DRB1*13:16	3.26403e-05	0	0.000513611	0	0	0	0	0	0	0	0	0	0	0	0	0	0
	DRB1*13:18	3.26403e-05	0	0	0	0	0	0	0	0	0	0	0.000520833	0	0	0	0	0
	DRB1*13:30	3.26403e-05	0	0	0	0	0	0	0.00052356	0	0	0	0	0	0	0	0	0
	DRB1*13:31	3.26403e-05	0	0	0	0.000516529	0	0	0	0	0	0	0	0	0	0	0	0
	DRB1*13:39	3.26403e-05	0	0	0	0	0	0	0	0	0	0.000515198	0	0	0	0	0	0
	DRB1*13:65	3.26403e-05	0	0	0	0	0	0	0	0.000517331	0	0	0	0	0	0	0	0
	DRB1*13:66	3.26403e-05	0	0	0	0	0	0	0	0	0	0	0.000520833	0	0	0	0	0
	DRB1*14:01	0.0223259	0.0180505	0.0159219	0.0205047	0.0160124	0.0256276	0.0104396	0.0235602	0.0181066	0.0233645	0.0226687	0.0380208	0.0229885	0.0234131	0.0278782	0.0225013	0.0278522
	DRB1*14:02	0.005353	0.00051573	0.00154083	0	0.00154959	0	0	0.0026178	0.0237972	0.00155763	0	0	0.0532915	0	0	0.000523286	0
	DRB1*14:03	0.0021869	0	0	0.00262881	0	0	0	0.00104712	0	0.0134995	0.010304	0	0	0	0.00567888	0.00104657	0.000535619
	DRB1*14:04	0.00920456	0	0.00154083	0.0368034	0	0.00104603	0.0181319	0.0052356	0.000517331	0	0.000515198	0.00364583	0.00992685	0	0.00516262	0.0528519	0.0133905
	DRB1*14:05	0.00691974	0	0	0.0105152	0	0	0.00604396	0.00157068	0.000517331	0.0249221	0.0314271	0.000520833	0	0	0.0201342	0.00209314	0.0128548
	DRB1*14:06	0.00424324	0	0.000513611	0.00157729	0	0.00104603	0.000549451	0.00418848	0.0336265	0.0160955	0.00515198	0.000520833	0.00417973	0	0	0	0
	DRB1*14:07	0.000587525	0	0	0.00105152	0	0	0	0.00052356	0.00206932	0	0.000515198	0	0.000522466	0	0.00103252	0.00209314	0.00160686
	DRB1*14:08	0.00205634	0	0	0	0	0	0	0.0329843	0	0	0	0	0	0	0	0	0
	DRB1*14:10	3.26403e-05	0	0	0	0	0	0	0	0	0	0	0	0	0	0	0	0.000535619
	DRB1*14:11	3.26403e-05	0	0	0	0	0	0	0	0	0	0	0	0	0	0	0.000523286	0
	DRB1*14:12	9.79208e-05	0	0	0	0	0	0	0	0	0	0.000515198	0	0	0	0.000516262	0.000523286	0
	DRB1*14:15	9.79208e-05	0	0	0.00105152	0	0	0	0	0	0	0	0	0	0	0	0.000523286	0
	DRB1*14:17	3.26403e-05	0	0	0	0	0	0	0	0	0	0	0.000520833	0	0	0	0	0
	DRB1*14:18	0.000195842	0	0	0	0	0	0.000549451	0	0	0	0	0	0	0	0.00206505	0.000523286	0
	DRB1*14:22	0.000163201	0	0	0.000525762	0	0	0	0	0	0	0	0	0	0	0	0.00156986	0.000535619
	DRB1*14:24	3.26403e-05	0	0	0	0	0	0	0.00052356	0	0	0	0	0	0	0	0	0
	DRB1*14:26	3.26403e-05	0	0	0	0	0	0	0	0	0.000519211	0	0	0	0	0	0	0
	DRB1*14:33	3.26403e-05	0	0	0.000525762	0	0	0	0	0	0	0	0	0	0	0	0	0
	DRB1*14:54	0.00391683	0.0051573	0.00154083	0.0042061	0.00258264	0.00784519	0.00164835	0.00837696	0.00362131	0.0046729	0.00206079	0.00520833	0.00261233	0.00364204	0.00516262	0.00261643	0.00160686
	DRB1*15:01	0.0721676	0.0268179	0.0205444	0.0820189	0.0222107	0.13023	0.0434066	0.0722513	0.0651837	0.0924195	0.0762494	0.0666667	0.0961338	0.145161	0.0903459	0.0868655	0.0374933
	DRB1*15:02	0.0550968	0.00257865	0.00256805	0.105152	0.00258264	0.0109833	0.301648	0.0811518	0.00931195	0.0908619	0.0288511	0.0333333	0.0151515	0.00780437	0.0299432	0.102564	0.0733798
	DRB1*15:03	0.0262754	0.119134	0.134052	0	0.139463	0	0	0.00209424	0.00569064	0	0	0.00260417	0.0109718	0	0	0	0.00107124
	DRB1*15:04	0.000359043	0	0	0.00105152	0	0	0	0	0	0	0	0.000520833	0.00104493	0	0	0.00313972	0
	DRB1*15:05	3.26403e-05	0	0	0	0	0	0	0	0	0	0	0	0	0.000520291	0	0	0
	DRB1*15:06	0.00104449	0	0	0.00368034	0	0	0	0	0	0	0	0.00104167	0.00104493	0	0	0.00941915	0.00160686
	DRB1*15:14	0.000261122	0	0	0	0	0	0.00274725	0.00157068	0	0	0	0	0	0	0	0	0
	DRB1*15:23	3.26403e-05	0	0	0	0.000516529	0	0	0	0	0	0	0	0	0	0	0	0
	DRB1*16:01	0.00643013	0.00309438	0.00102722	0.00262881	0.00206612	0.0130753	0.00164835	0.00418848	0.00827729	0.000519211	0.0010304	0.0291667	0.0109718	0.0166493	0.00361384	0.00104657	0.00374933
	DRB1*16:02	0.0141659	0.0123775	0.0107858	0.0215563	0.0108471	0.00104603	0.00989011	0.00680628	0.0196586	0.00674974	0.010304	0.0125	0.0245559	0.00104058	0.0320083	0.0230246	0.0235672
	DRB1*16:05	3.26403e-05	0	0	0	0	0	0	0	0	0	0	0	0	0.000520291	0	0	0
	DRB1*16:12	3.26403e-05	0	0	0	0	0	0	0	0.000517331	0	0	0	0	0	0	0	0
DQ	DQA1*01:01-DQB1*02:01	0.131314	0.195241	0.197518	0.119379	0.190944	0.181671	0.0515917	0.0798705	0.147123	0.0116525	0.0781742	0.163342	0.15038	0.176939	0.122481	0.144159	0.092562
	DQA1*01:01-DQB1*02:02	0.0131583	0.0216333	0.0221263	0.0107066	0.0152755	0.025876	0.00548847	0.00701565	0.0173724	0.00158898	0.00996852	0.0172507	0.0114007	0.0191286	0.0100742	0.011254	0.00440771
	DQA1*01:01-DQB1*02:03	0.000908632	0.00270416	0.00539665	0	0.00654664	0	0	0	0	0	0	0	0	0	0	0	0
	DQA1*01:01-DQB1*03:01	0.18987	0.161168	0.154884	0.167559	0.146754	0.196765	0.201427	0.22612	0.199783	0.118114	0.152151	0.260377	0.205755	0.185441	0.211559	0.166667	0.287603
	DQA1*01:01-DQB1*03:02	0.0847047	0.0378583	0.0313006	0.0835118	0.0381888	0.107817	0.0461032	0.100917	0.184582	0.104873	0.0986359	0.0846361	0.138436	0.108395	0.0710498	0.0750268	0.0418733
	DQA1*01:01-DQB1*03:03	0.0794212	0.0124392	0.0140313	0.120985	0.0163666	0.0393531	0.103183	0.133837	0.0255157	0.157309	0.106506	0.0307278	0.0553746	0.0409139	0.16596	0.0873526	0.158127
	DQA1*01:01-DQB1*03:04	0.000942285	0	0	0	0	0.00431267	0	0.000539665	0.00271444	0	0.000524659	0.00269542	0.00162866	0.0021254	0.000530223	0	0
	DQA1*01:01-DQB1*03:05	0.00131247	0	0	0.000535332	0	0.0032345	0.00164654	0	0	0	0	0.0107817	0.00162866	0.00159405	0.00159067	0	0
	DQA1*01:01-DQB1*03:06	3.3653e-05	0	0	0	0	0	0	0	0	0.000529661	0	0	0	0	0	0	0
	DQA1*01:01-DQB1*03:09	3.3653e-05	0	0	0	0	0.000539084	0	0	0	0	0	0	0	0	0	0	0
	DQA1*01:01-DQB1*03:13	0.000168265	0	0	0	0	0	0	0	0	0.000529661	0.000524659	0	0	0	0.00106045	0	0.000550964
	DQA1*01:01-DQB1*03:16	6.73061e-05	0	0.000539665	0	0.000545554	0	0	0	0	0	0	0	0	0	0	0	0
	DQA1*01:01-DQB1*03:17	3.3653e-05	0	0	0	0	0	0	0	0	0	0	0	0	0	0.000530223	0	0
	DQA1*01:03-DQB1*06:01	0.0602389	0.00108167	0.00215866	0.12955	0.00163666	0.0113208	0.0697036	0.0998381	0.0108578	0.149364	0.0975866	0.0393531	0.0217155	0.00797024	0.107635	0.144159	0.0650138
	DQA1*01:03-DQB1*06:02	0.0922093	0.190914	0.198597	0.0305139	0.203492	0.133693	0.0208562	0.0593632	0.077633	0.090572	0.0750262	0.0625337	0.103692	0.147715	0.0487805	0.017149	0.014876
	DQA1*01:03-DQB1*06:03	0.0322733	0.0286641	0.0226659	0.0240899	0.0289143	0.0587601	0.0109769	0.0237453	0.0428882	0.0105932	0.0188877	0.0592992	0.0472313	0.063762	0.00954401	0.0541265	0.0121212
	DQA1*01:03-DQB1*06:04	0.0244994	0.0243375	0.0259039	0.014454	0.020731	0.0296496	0.00164654	0.012952	0.0266015	0.0550847	0.0514166	0.0382749	0.02443	0.044102	0.00583245	0.0139335	0.000550964
	DQA1*01:03-DQB1*06:07	3.3653e-05	0	0	0	0	0	0	0	0	0	0	0	0	0	0	0.000535906	0
	DQA1*01:03-DQB1*06:08	0.000942285	0.00432666	0.00647598	0	0.00436443	0	0	0	0	0	0	0	0	0	0	0	0
	DQA1*01:03-DQB1*06:09	0.0161871	0.029205	0.0393956	0.00963597	0.0349154	0.0113208	0.00329308	0.00323799	0.0108578	0.00158898	0.0367261	0.00862534	0.0108578	0.0116897	0.0116649	0.0150054	0.0209366
	DQA1*01:03-DQB1*06:10	0.000370183	0	0	0.000535332	0	0	0.000548847	0.000539665	0	0	0	0	0	0	0.00159067	0.000535906	0.00220386
	DQA1*01:03-DQB1*06:11	0.000471143	0.00108167	0.001619	0	0.00436443	0	0	0	0.000542888	0	0	0	0	0	0	0	0
	DQA1*01:03-DQB1*06:14	6.73061e-05	0	0	0	0	0	0	0	0	0	0	0.000539084	0.000542888	0	0	0	0
	DQA1*01:03-DQB1*06:16	6.73061e-05	0	0	0	0	0.000539084	0	0.000539665	0	0	0	0	0	0	0	0	0
	DQA1*01:03-DQB1*06:39	3.3653e-05	0	0	0	0.000545554	0	0	0	0	0	0	0	0	0	0	0	0
	DQA1*01:03-DQB1*06:41	6.73061e-05	0	0	0.000535332	0	0	0	0	0	0	0	0	0	0	0	0.000535906	0
	DQA1*01:04-DQB1*03:19	0.0027259	0.0156842	0.0134916	0	0.00981997	0	0	0	0.00108578	0	0	0.000539084	0.00325733	0	0	0	0
	DQA1*01:04-DQB1*03:21	3.3653e-05	0	0	0	0	0.000539084	0	0	0	0	0	0	0	0	0	0	0
	DQA1*01:04-DQB1*03:25	3.3653e-05	0	0	0	0	0	0	0	0	0.000529661	0	0	0	0	0	0	0
	DQA1*01:04-DQB1*04:01	0.0276291	0	0.000539665	0.0380086	0.00109111	0	0.0411636	0.0124123	0.000542888	0.134534	0.0897167	0.000539084	0.000542888	0	0.0593849	0.0155413	0.0440771
	DQA1*01:04-DQB1*04:02	0.0429076	0.0762574	0.0712358	0.017666	0.0840153	0.0318059	0.0373216	0.0458716	0.105863	0.0407839	0.0288562	0.0231806	0.0711183	0.0276302	0.00901379	0.011254	0.00661157
	DQA1*01:04-DQB1*05:01	0.104392	0.150892	0.154344	0.0888651	0.1473	0.113747	0.105379	0.0679978	0.110206	0.0625	0.0870934	0.096496	0.0988056	0.113709	0.0445387	0.0975348	0.134435
	DQA1*01:04-DQB1*05:02	0.0537776	0.0286641	0.0221263	0.0802998	0.0294599	0.0140162	0.250823	0.0679978	0.0119435	0.0206568	0.0241343	0.0512129	0.0168295	0.021254	0.0774125	0.0696677	0.0782369
	DQA1*01:04-DQB1*05:03	0.0390375	0.0178475	0.0156503	0.0631692	0.01473	0.0350404	0.0488474	0.0572045	0.0238871	0.0391949	0.0440714	0.0495957	0.0363735	0.0276302	0.0397667	0.0755627	0.0352617
	DQA1*01:04-DQB1*05:10	3.3653e-05	0	0	0	0	0	0	0	0	0	0	0	0	0	0	0	0.000550964
